# Supplementary material for: Suicide risk characteristics of vocational college students: A latent profile analysis
Source: PLoS One. 2025 Oct 31;20(10):e0333303. doi: 10.1371/journal.pone.0333303 (PMC12578167; doi:10.1371/journal.pone.0333303)
Supplement: S1 Data — (XLSX) [file pone.0333303.s002.xlsx]

## Sheet: Sheet1
A1	A2	A3	A4	A5	A6	A7	A8	A9	A10	A11	A12	A13	A14	A15	A16	A17	A18	A19
2	6	5	9	2.08	2.4	2.33	2.23	2.2	2.5	1.57	2.67	2.5	2.31	3	9	24	11	20
2	5	3	2	1.17	3.8	2.78	2.54	2.3	1.5	2.29	2.5	2.9	2.37	1	5	18	8	17
2	11	1	4	1.58	1.9	2.11	1.85	1.9	2	1.57	1.67	2.3	1.86	0	8	47	16	15
1	11	4	8	1.17	1.6	2.11	2	1.9	1	1.43	1.5	1.6	1.6	8	10	39	17	17
2	9	2	3	1.42	2.2	2.78	2.54	1.6	2.17	3.57	2.33	1.9	2.19	3	6	25	9	21
2	10	3	0	1.42	4.1	3	3.08	2.6	1.67	3.57	2.83	2.8	2.73	2	11	34	11	19
1	14	4	13	1.58	1.8	1.89	1.92	2.9	2.5	2.29	2.33	2.6	2.16	11	12	35	8	16
2	11	3	10	1.42	2.4	3.89	2.92	2.7	2	2.57	2.67	3	2.69	1	11	35	11	20
2	1	4	0	1.5	2.3	2.33	2.31	2.1	1.67	1.71	2.33	1.9	2.06	1	8	56	15	19
2	4	6	1	1.92	2.9	2.89	2.69	1.9	1.67	2.14	2.5	2	2.29	0	8	44	11	21
2	7	4	4	1.42	2.9	2.89	2.08	1.7	1.83	1.14	1.67	1.8	2	1	6	46	23	15
2	12	1	2	1.67	2.2	2	2.54	2.2	2.33	1.86	2.83	2.3	2.2	2	6	40	23	16
1	7	3	10	1.42	2.1	1.33	2	1.4	1.67	1.29	2	2.1	1.74	7	1	6	17	17
2	12	4	1	1.92	3.2	2.44	3.08	3.6	2.83	3	3.67	2.5	2.94	2	9	41	9	32
1	4	4	10	1.83	3.2	2.78	2.15	2.2	2.5	1.14	2.5	2.2	2.36	8	8	15	17	13
1	13	5	6	2.08	3.6	3.67	3.69	3.3	2.67	3.71	3.17	2.3	3.12	7	8	64	7	28
2	0	4	7	2.08	2.2	2.44	2.62	2.6	2	2.14	2.33	1.9	2.28	4	11	16	7	29
1	4	3	1	2.17	2.3	2.11	2.08	2.3	1.33	1.71	2	2	2.06	8	6	30	10	18
2	7	5	5	2.67	2.5	2.78	2.38	2.3	2.17	2.57	2.83	2.4	2.49	4	9	51	17	19
2	15	5	10	2	3.2	2.67	3.31	2.4	2	1.57	2.5	2.5	2.6	4	11	37	7	27
2	6	7	1	2.17	3.4	3	2.77	2.8	2.67	2.86	2.5	2.8	2.74	1	9	35	16	17
1	4	6	4	2.75	3.8	3.44	3.23	3.4	2.67	3.14	3	2.2	3.01	8	11	49	13	25
2	8	5	5	2.83	2.8	2.44	2.62	2.3	2.83	2.57	2.33	2.1	2.53	2	11	14	17	21
2	11	3	0	1.75	3.1	2.78	2.69	2.5	1.67	1.71	2.5	2.5	2.43	0	8	35	21	23
2	16	7	18	2.17	2.5	2.11	2.69	2.1	1.5	1.86	3	2.5	2.34	2	11	32	16	27
2	11	0	0	1.33	1.4	1.11	1.15	1.4	1.17	1	1.83	1	1.26	2	3	8	5	26
2	1	2	0	1.92	2.1	2.33	2.15	2	1.5	2	2.83	1.6	2.01	3	9	49	16	28
2	7	1	1	2.92	3.4	3	2.54	3.1	2.17	2	3.17	2.7	2.77	6	11	52	16	24
2	0	1	0	2.5	2.7	1.67	1.69	2.3	3	1.29	2.33	1.8	2.12	1	11	32	19	14
2	7	2	0	1.25	2.2	2.11	2.08	1.5	1.33	1.71	1.67	1.9	1.79	0	4	17	9	15
2	8	6	12	3.42	3.2	3.33	3.38	3.4	3.17	3.29	3.33	3.2	3.34	1	10	38	13	24
2	6	5	1	1.5	2.4	2.22	2.31	1.5	2	1.57	1.67	2	1.94	1	9	31	12	21
2	13	3	13	2.08	3.5	2.78	3	1.9	1.83	1.43	2.83	2.8	2.6	3	10	43	16	24
2	16	9	1	1.08	1.5	1.89	2.38	1.3	1.17	1.29	1.17	2	1.56	2	12	21	14	29
2	4	4	6	1.67	2	2	1.77	1.9	2.17	1.71	2.67	2	1.96	2	10	27	12	16
2	15	4	0	1.92	3.3	3.67	3.23	3	2.83	3	2.5	3.2	2.93	0	12	35	17	32
2	4	7	0	1.25	2.2	2.22	1.77	1.4	1.83	1.86	2	1.2	1.67	2	4	63	14	18
2	3	0	2	1	2.6	2.11	1.92	1.6	1.83	1.57	1.83	1.4	1.71	4	12	31	15	15
2	14	5	8	2.33	2.7	3	3.46	3.6	2.83	3.14	2.67	3.3	3.02	1	10	43	13	34
2	10	5	9	1.92	2.7	3.22	2.31	2.9	2.5	2.57	2.83	2.5	2.57	0	12	49	10	27
2	8	4	10	2.42	3.1	3.22	2.77	2	2	2	3.17	2.8	2.6	0	10	24	7	17
2	6	6	2	1.58	1.9	1.78	2.15	2	1.33	1.43	1.67	2	1.8	0	9	7	10	23
2	16	6	14	3.17	3.6	3.44	3.85	3.7	2	3.43	3.5	3.3	3.39	3	12	60	10	32
1	6	2	2	2.08	2.7	2.33	2.08	1.9	1.67	2.29	1.83	1.7	2.09	11	8	16	14	19
2	0	0	2	3	3.4	3.78	3.38	3.5	3.17	2.57	2	3.6	3.21	2	11	43	16	38
2	14	5	13	3	3.4	3.78	3.38	3.5	3.17	2.57	2	3.6	3.21	2	11	43	16	38
2	9	4	3	1.75	2	2.11	2.08	1.8	1.83	1.57	2.17	2.1	1.93	3	7	40	11	16
2	10	3	10	2	2.4	2.33	2.08	2.1	1.67	1.71	2.17	1.9	2.07	3	8	31	8	19
2	8	3	3	2.25	3.4	3.89	2.54	2.3	2	2.43	2.67	3.2	2.78	0	10	47	12	20
2	12	2	0	1.25	2.4	2.33	2.31	2.2	1.67	1.29	1.83	2.1	1.97	0	8	24	8	20
1	8	3	4	1.08	3.7	2.56	2.15	1.9	1	1.86	1.67	1.4	1.89	8	5	20	11	9
2	12	4	3	2	2.4	3	2.38	2.2	2.5	2.29	2.5	1.8	2.27	4	8	32	9	30
2	6	7	1	1.17	2	2	1.69	1.4	1.5	1.57	1.5	1.8	1.62	1	7	24	7	16
1	9	4	14	2.08	2.5	2.22	2.62	2.1	1.83	1.29	2.17	2.2	2.18	12	10	33	11	24
2	8	5	16	3.42	2.5	3	3	3.1	2.33	3	3.33	3.2	3.01	1	8	41	13	26
2	4	3	3	1.5	2.3	1.89	1.38	1.7	1.83	1.14	1.83	1.5	1.64	5	4	36	18	18
2	1	1	0	1.25	2.1	2	1.54	1.6	1.33	1.71	1.67	1.6	1.67	1	5	18	12	14
2	16	7	5	1.25	3.9	4.67	3.69	3.7	2	4.14	3.33	3.4	3.24	0	12	59	9	31
2	12	8	19	2.5	2.9	2.89	2.69	2.4	2.83	2.71	2.17	2.7	2.66	5	10	35	13	28
1	9	2	0	1.58	2.2	2.11	2	2	2	1.29	2	2.1	1.9	9	10	36	12	12
2	13	4	6	1.92	3.7	3.11	3.77	3.2	2.83	4.14	3.17	3.1	3.26	3	10	36	19	29
1	10	2	3	2.83	3.6	3.33	3	3.8	3	2.14	3.5	3.4	3.21	7	9	49	19	23
2	6	7	5	2	2.7	2.67	2.08	2.1	1.83	1.43	2.17	2	2.13	3	10	36	15	15
2	9	5	0	1	1.6	1.78	1.69	1.6	1.17	1.29	1	1	1.38	1	5	12	12	22
2	8	3	2	2.5	3.6	3	2.69	2.9	2	3.14	2.5	2.4	2.71	4	12	30	11	11
1	9	6	7	2.42	3.1	2.89	2.62	2.8	2.17	2.14	2.33	3	2.7	10	7	45	14	20
2	3	1	1	1.33	1.9	2	1.62	1.8	1.33	1.86	1.5	1.7	1.67	0	4	54	10	17
2	10	6	17	2.08	2.1	2	2.08	2.2	2.5	2	2.17	2	2.12	2	10	54	17	26
1	10	8	14	2.17	3.5	3.22	3.23	2.1	1.83	2.14	3	2.2	2.67	9	10	28	15	27
2	9	8	14	2.42	3	3.44	2.77	2.8	2	3	2.33	2.5	2.7	1	11	24	11	24
2	3	1	0	1.25	2.7	2.89	2.77	1.5	1.33	1.71	2.5	1.9	2.06	6	10	28	9	18
2	10	5	0	1	2.7	2.89	2	1.5	2	1.71	1.67	1.8	1.89	4	11	46	18	21
2	11	5	0	1.17	1.7	1.78	1.31	1.1	1	1.57	1.5	1.4	1.39	2	8	12	16	17
2	8	7	0	2.58	3	2.44	3.23	2.2	2.33	2.14	1.83	1.7	2.44	1	10	12	11	26
1	13	9	17	3.58	4.2	4.22	3.69	3.8	3	3.71	3.33	3.5	3.7	13	12	76	17	36
2	4	3	5	1.58	3	2.67	2.38	1.5	2.17	1	2.5	2.5	2.18	3	10	49	5	21
2	13	8	3	1.67	2.7	2.44	2.92	2.1	1.83	1.86	1.67	1.7	2.23	5	10	35	16	26
2	7	2	4	2	2	1.89	1.92	2	2	1.86	2	2	1.97	0	11	35	12	12
2	12	6	0	1.25	1.2	1	1.15	1.3	1.33	1.14	1	1	1.18	4	7	13	12	18
2	2	5	2	1.5	2.2	1.22	2.15	1.5	1.5	2.29	1.33	1.3	1.77	4	7	35	10	22
2	5	2	0	2.75	2.9	3.11	2.46	2.7	1.5	1.86	2	1.7	2.4	0	10	43	19	15
2	12	0	0	2	2.8	2.33	2.46	2.2	1.83	1.29	2.83	2.7	2.29	2	10	55	16	20
2	5	2	2	1.5	1.9	1.89	1.62	1.3	1.5	1.71	1.5	1.4	1.6	0	3	39	16	14
2	9	5	1	1.42	2.9	2.67	1.92	2.2	1.83	1.86	2.83	2.5	2.17	1	7	10	11	20
2	9	6	8	1.42	2.3	2.11	2.38	1.8	1.67	1.86	2	1.9	1.98	4	8	18	12	14
2	3	9	7	1.83	1.7	1.78	2	2.5	2	2	1.67	1.8	1.93	4	4	43	11	26
2	5	3	5	2	2	2.11	2	2.1	1.5	2	2	1.7	1.96	2	9	26	12	17
2	2	2	0	1.67	2.4	2	1.85	2.3	2	2.29	2.17	2.1	2.09	0	6	31	12	20
1	12	7	13	1.58	1.6	2	1.62	2.1	1.83	1.86	1.83	2	1.83	10	10	38	15	30
1	6	5	18	1.5	1.5	1.56	1.69	1.4	1.5	1.43	1.5	1.3	1.5	7	5	9	10	15
2	5	0	0	2.5	2.2	2.22	2.08	2.3	2.17	2	2.67	2	2.24	2	8	31	12	15
2	4	8	7	1.92	2.7	2.11	2.31	2.4	1.67	2.43	1.67	1.9	2.14	3	12	52	11	14
1	5	1	0	2.83	3.5	3	2.69	2.8	2	3.14	2.33	2.6	2.76	7	6	42	15	12
2	12	6	4	1.75	2.4	2.11	2.31	2.1	1.67	1.86	2.33	2	2.09	1	8	41	19	17
2	8	5	5	1.92	3.2	2.78	2.31	2.2	2.5	2.14	2.5	2.7	2.42	0	11	36	15	15
1	11	7	7	2.42	2	2.78	2.54	2.7	2.17	2.71	2.83	2.3	2.47	9	7	22	13	27
2	0	0	0	1.42	2.9	1.78	2.38	1.4	1.17	2.29	2.83	2.3	2.07	6	5	23	19	6
1	11	5	1	2.17	2.6	2.22	2.31	2.2	2	1.86	1.83	2	2.17	6	6	42	12	10
2	12	2	3	1	1.4	2.22	2.54	1.6	1.83	1.43	1.83	1.7	1.73	2	9	28	11	17
2	11	4	19	3.33	3.5	3.33	2.77	3.4	2.83	3.29	3.5	3.4	3.3	2	10	43	13	30
2	5	10	15	2.58	2.6	2.33	2.15	2.4	2.33	2.43	2.5	2	2.41	3	5	37	7	25
2	11	7	0	2.17	2.7	2.67	2.62	3	2.33	1.71	1.67	2.2	2.38	2	10	40	16	17
1	15	7	17	1.33	2.4	2.33	2.54	1.7	2.17	2.57	1.67	2.1	2.09	10	9	44	11	36
2	12	7	14	2.58	2.6	3.33	3.08	3.5	2.83	1.57	3	2.3	2.73	1	12	26	12	16
2	1	7	1	1.58	1.6	1.56	1.46	1.2	1.17	1.57	1.33	1.4	1.47	0	4	42	12	15
2	8	6	10	1.17	1.6	1.22	1.46	1.2	1.5	1.29	1.5	1.1	1.32	3	3	43	11	15
2	12	3	17	2.67	2.7	2.89	2.54	3	2.83	2.86	2.83	2.8	2.78	0	12	34	10	23
2	7	7	6	1.5	1.7	1.44	1.31	1.8	2.17	1.57	1.33	1.4	1.58	3	6	44	13	14
2	10	2	12	1.83	3.8	2.78	2.85	2.9	3.33	2.43	2.83	3	2.79	0	11	17	14	28
1	14	7	22	1.58	2.3	2.67	2.38	1.9	1.5	3.14	2.5	2.3	2.34	13	12	23	12	30
2	15	3	10	2.17	2	2.78	2.92	3.3	2.33	2.71	3.67	3.4	2.88	4	12	63	13	31
2	7	6	11	2.67	2.8	2.89	2.77	2.7	3	2.86	2.5	2.9	2.8	2	4	37	14	34
2	6	1	1	1.75	1.7	1.89	1.92	2	2	2.29	1.83	1.9	1.96	1	8	35	14	19
1	16	12	32	4.75	4.8	4.56	4.54	5	4.5	4	4.67	4.4	4.57	14	12	82	9	45
2	12	6	8	1.83	3.1	3.11	3.69	2.1	1.83	2.14	2	2.9	2.64	1	11	31	11	27
2	8	5	15	1.83	1.7	1.44	1.54	1.8	1.33	1.57	1.67	1.3	1.6	1	3	23	12	19
2	5	3	3	1.42	2	2.44	2	1.8	1.83	1.86	1.83	1.7	1.82	0	12	21	15	17
2	6	4	1	1.42	1.4	1.22	1.31	1.3	1.33	1.29	1	1.1	1.28	0	1	3	22	0
1	3	5	6	1.08	1	1	1.46	1.5	1.5	1.29	1.33	1.5	1.31	13	8	15	15	24
2	4	10	7	2.08	2.4	2	2.08	1.8	2	2.14	2.33	2.2	2.11	5	12	38	21	18
1	9	6	8	2.25	1.9	2	2.15	2	1.67	2	2	2.1	2.06	9	5	25	12	9
2	5	7	10	1.5	1.7	1.44	1.15	1.9	1.5	1.43	1.5	1.4	1.5	0	9	27	11	18
1	2	4	13	1.58	2.5	2.33	1.54	1.7	2.17	1.43	2.17	1.7	1.91	8	7	41	16	17
2	4	9	2	1	1.1	1	1	1.2	1.17	1.14	1.17	1	1.08	1	1	27	13	8
1	1	12	0	1.58	1.1	1.22	1.69	1.5	1.33	1.43	1.17	1.3	1.4	12	8	3	5	9
2	4	0	0	1.25	2.2	2.44	1.77	2.1	1.5	1.86	1.5	1.9	1.79	1	9	33	15	5
2	0	12	2	1.08	1.1	1	1.23	1.2	1	1.14	1.17	1	1.12	2	4	23	8	15
2	2	0	4	1.25	1.8	1.89	2	1.4	1.5	1.57	1.33	1.6	1.63	2	7	11	9	16
2	14	0	19	3	3.4	2.78	4.38	3	3.67	3.29	3.5	3	3.31	4	7	34	10	38
1	12	7	4	2.33	2.5	2.78	2.38	2.2	1.83	3	2	1.8	2.29	10	12	37	8	25
2	5	1	0	1.17	2.2	2.11	2.08	1.6	1.5	2.86	1.5	1.7	1.81	0	7	36	17	16
2	8	3	0	1.5	2.2	2.89	2.23	2.4	1.83	1.86	2.17	2.3	2.12	0	8	20	11	15
2	5	8	11	1.83	1.3	1.78	1.85	1.6	1.67	1.43	1.33	1.8	1.67	6	7	25	11	26
2	4	0	0	1.25	2.1	2.78	1.46	1.8	2	1.86	1.5	1.2	1.7	0	10	22	12	18
2	11	7	6	1.5	1.8	1.67	1.92	1.6	1	1.71	1.67	1.4	1.6	1	8	20	8	18
2	12	5	11	2	4.1	2.67	3.38	2.5	3.5	1.43	4	3.6	3.02	0	12	49	12	42
2	4	2	2	1.42	2.1	2.11	1.85	2.2	1.17	1.86	1.5	1.8	1.8	1	9	49	21	19
2	4	9	8	1	1	1	1	1	1	1	1	1.1	1.02	7	10	0	7	8
1	11	0	0	2.25	2.2	3	1.62	2.4	2.17	1.86	3	2.3	2.29	6	8	28	10	6
2	0	12	1	1	1.1	1	1	1.2	1	1	1	1.1	1.08	1	4	49	18	35
2	16	2	19	3.25	3.6	2.67	3.23	3.3	3.5	3.43	3.5	3.8	3.39	6	12	59	13	29
2	8	2	7	2.42	2.2	2.22	2.46	2.6	2.33	2.43	2.17	2.2	2.38	5	12	58	15	7
2	7	6	23	3.42	3.6	3.44	3.31	3.1	3.17	3.43	3.33	3.1	3.36	1	10	53	15	22
1	16	11	15	3.08	5	5	4.69	4.9	4.33	2.71	4	4.1	4.19	10	10	71	12	39
2	0	0	0	1.58	2.3	1.56	1.69	1.5	1.5	1.29	2	1.5	1.69	3	9	9	11	21
2	12	7	15	3.25	3.4	3.44	3.15	3.2	3.5	2	3.33	3.6	3.28	6	8	22	16	31
2	10	3	0	1.5	1.8	2	1.92	2.2	2.17	1.71	2.17	2	1.9	3	11	20	14	20
2	15	3	11	3.42	4.1	3.67	3.62	4.2	3.5	3.43	3	4	3.63	0	12	43	16	31
2	11	7	18	3.67	3.7	4.11	3.38	3.8	4	4.14	3.83	3.1	3.7	9	10	63	9	28
2	5	5	1	1.83	2.3	2.44	2.08	2.4	2.17	2.43	2.17	2.2	2.19	2	12	30	9	9
2	6	8	13	2.42	2.8	2.78	2.85	2.6	3	2.71	3	2.5	2.73	5	12	42	14	29
2	12	5	2	2.5	2.6	3	2.69	3.3	3.33	2.29	2.67	2.3	2.71	1	12	22	20	22
2	10	5	10	2.17	1.9	1.89	2.31	2.3	2.83	2.57	2.33	2.5	2.32	1	11	82	11	21
2	11	8	14	2	2.3	3	2.23	2.2	3	2	2.5	1.9	2.26	2	7	40	17	17
2	8	6	6	2.42	2.5	2.56	2.08	2.2	2	2.29	2.17	1.6	2.23	2	12	32	19	25
2	15	3	4	1.92	2.8	1.89	2.31	1.6	1.33	1	1.67	1.9	1.89	1	9	36	13	22
2	0	1	0	1.58	2.5	3	2.38	1.6	1.5	1.57	2.17	1.4	1.94	0	4	36	13	29
2	8	4	0	1.17	2.3	2.67	2	1.7	1.83	2.14	1.83	1.3	1.8	1	3	45	14	14
1	9	5	0	1.42	1.9	2.22	2	2	1.67	1.86	2.17	2.1	1.88	12	11	36	21	15
2	8	5	9	2.17	3.4	3.11	3.23	3.2	3.17	3.43	3.67	2.7	3.06	2	12	37	16	19
2	11	5	12	2.08	2.7	2.78	2.92	3.1	2.17	2.71	2.17	2.3	2.58	0	12	17	16	18
2	3	3	4	1.42	2.3	2	1.62	1.3	2	1.14	1.83	1.7	1.69	6	10	36	11	16
1	12	0	0	2.58	2.4	3.11	2.38	3	2.5	2.86	3.17	2.5	2.6	9	12	63	12	15
1	11	1	8	1.08	1.8	2.33	1.85	1.7	2.17	2.14	1.83	2.2	1.9	7	6	27	16	18
1	8	4	19	2.33	2.5	3.11	2.31	2.6	2.83	2.43	3	2.9	2.69	9	5	31	11	56
2	9	2	4	1.42	2.4	2.33	1.85	1.7	1.67	1.29	2.33	1.8	1.88	3	5	43	17	22
2	12	7	5	2.58	3.4	2.56	2.31	2.6	1.67	3	2.17	1.5	2.4	0	8	41	20	17
2	5	2	2	2.75	2.8	2.78	3	3	3.17	3.29	2.67	2.9	2.96	0	3	44	20	21
2	6	8	3	2.5	2.6	2.22	2.38	2.6	2.17	2.29	2.33	1.9	2.34	2	6	25	14	17
2	10	7	15	2.17	2.6	2.44	2.31	1.9	2.5	2.71	2.5	2.4	2.34	1	11	20	14	16
2	9	2	6	1	1.3	1	1.08	1	1	1	1.33	1	1.07	0	1	3	8	0
2	8	7	6	2.17	2.4	1.56	2	1.4	1.5	1	2.33	2.5	2.01	2	4	52	15	18
2	4	0	0	1.33	2	1.22	1.92	1.5	1.33	1.14	1.83	1.5	1.56	0	3	0	10	3
1	8	6	16	1.67	2.1	1.78	1.54	1.7	2.67	1.71	2	1.6	1.91	10	6	20	5	22
2	0	0	7	1.42	1.8	1.78	1.38	1.4	1.5	1.43	1.5	1.4	1.51	2	5	15	9	3
1	16	0	16	3.33	3.7	3.78	4	4	3.83	3.57	3.83	3.7	3.76	13	11	72	14	33
2	8	5	13	3.42	3.6	3.44	3.31	3.1	3.17	3.43	3.33	3.1	3.36	1	10	53	15	22
2	7	4	4	1.42	1.2	1.44	1	1.6	1.33	1.14	1.67	1.7	1.37	1	5	39	22	16
2	12	8	13	2.08	2.6	2.11	2.62	2.1	2.83	1.71	2.17	2.1	2.28	6	12	16	16	29
2	16	10	7	1.58	3.1	2.67	3.77	2.2	2.17	1.71	2.17	1.6	2.46	1	11	21	16	30
2	0	10	0	1	1.1	1.11	1	1.3	1.33	1.14	1	1	1.1	1	11	47	12	8
2	9	3	4	2.67	2.9	3.67	3.08	2.6	2.17	2.29	3	2	2.7	5	12	47	21	22
2	1	11	14	1.17	1	1	1.15	1.1	1.17	1.43	1.17	1.1	1.16	0	8	24	15	11
2	11	3	0	1.83	2.5	2.11	2.31	1.9	1.83	1.43	1.83	2	1.96	1	11	21	9	18
2	11	2	0	2.67	2.9	3.67	3.08	2.6	2.17	2.29	3	2	2.7	5	12	47	21	22
2	8	2	1	1.83	1.5	1.78	2.31	2	1.33	1.43	1.67	1.9	1.79	1	5	28	12	34
2	5	9	6	2.58	2.5	2.56	2.62	2.6	2.83	2.29	3	2.3	2.57	0	3	44	17	20
2	8	1	0	1.33	1.8	2.11	1.69	1.7	1.17	1.71	2	1.5	1.67	0	10	9	10	17
2	4	5	0	1.42	2.4	2.33	1.85	1.7	1.67	1.29	2.33	1.8	1.88	3	5	43	17	22
2	4	1	14	2.33	2.3	1.78	2.23	2.6	2.17	2.29	1.83	1.5	2.16	0	4	11	12	30
2	3	1	4	1.5	1.8	2	1.92	2.2	2.17	1.71	2.17	2	1.9	3	11	20	14	20
1	12	3	8	1.17	2.8	2.11	2.38	1.9	2.5	2	1.67	1.7	1.99	9	9	27	12	20
2	10	8	6	2	2.5	2.22	1.85	2	1.17	1.86	2	1.7	1.99	1	7	27	10	19
2	5	9	3	2.25	2.3	1.67	2.23	2.5	2	2	1.83	2.3	2.17	2	12	58	7	27
2	12	7	7	1.92	2.1	1.89	1.85	1.4	1.67	1.29	1.83	1.7	1.8	4	12	19	10	24
2	12	2	14	2.17	2.7	3.11	2.62	2.4	3.5	1.43	3.67	2.6	2.58	0	12	87	7	28
2	8	3	0	2.08	3.2	3.78	2.08	2.6	1.33	2.86	2.83	2.3	2.49	1	6	62	11	15
2	6	4	6	2.25	4.1	3.67	3.15	3.1	2.83	2.14	2.83	3	3.03	2	10	40	19	21
2	7	4	0	1.25	1.5	1.44	1.38	1.4	1.33	1.29	1.33	1.2	1.34	1	5	25	12	17
2	14	4	4	2.33	2.6	3.33	3	2.4	2.67	1.86	2.33	1.3	2.46	1	11	57	3	24
1	11	6	20	1.42	2.7	2.67	2.69	2.8	3.17	1.29	3.33	3	2.5	7	12	56	8	24
2	11	4	2	1.83	1.8	2	1.77	1.9	1.67	1.71	1.67	1.8	1.82	1	7	49	17	19
1	4	5	7	1.33	2.1	1.78	1.92	1.2	1.33	1.71	1.5	1.3	1.58	10	4	30	11	18
2	16	9	21	2	3	3.56	3.38	2.8	3.67	3.71	3.17	2.9	3.06	6	10	50	13	29
1	16	9	18	4.33	3.9	3.89	4.15	4.6	2.67	2.29	2.83	3.7	3.77	8	12	50	16	37
2	7	5	10	1.17	1.8	1.67	2	1.6	1.17	1.29	1.17	1.6	1.6	6	7	21	12	12
2	10	4	0	2.33	3	2.22	2.46	2.3	1.67	2.14	2	2.1	2.34	4	12	44	24	21
2	8	1	0	1.75	2.4	2.89	2.54	2.5	1.83	2	2.83	2.8	2.41	0	7	37	13	25
2	12	2	6	2.08	2.1	2	2.54	1.9	1.83	1.57	1.5	1.5	1.93	0	6	33	12	19
1	0	6	14	2.5	2.6	2.11	2.54	2.1	1.83	2.43	2	2.1	2.28	8	10	30	21	8
1	12	7	17	2.33	3.2	3.78	2.77	2.9	2.33	2.86	3.5	3.1	2.96	8	11	57	16	11
2	6	5	12	1	1.6	1.78	2.08	1	1.33	1	2.17	1.5	1.48	0	5	17	9	17
2	10	2	5	2.58	3.1	3	3.23	3	3.67	2.71	2.5	3.5	3.09	2	10	43	13	33
2	12	1	5	2	1.9	2.22	1.77	2.1	1.67	1.43	1.83	2.1	1.93	0	5	17	12	15
2	12	4	13	1.92	3.1	3.22	2.69	2.1	3.17	1.43	3.33	3.1	2.67	3	11	64	14	22
2	7	7	12	1	1	1	1	1.1	1.17	1	1.17	1	1.04	3	0	13	3	1
2	4	5	11	2.67	4	3.33	3.08	4.1	2	3.14	2.67	3	3.08	0	10	50	19	14
1	16	9	22	4	3.8	3.56	4.08	3.9	4.5	3.71	4.33	3.3	3.87	11	12	44	14	38
2	9	2	0	4.08	4.3	3.56	3.23	4.2	4.33	4.43	3.17	3.8	3.82	4	12	72	12	29
2	10	2	0	2.08	3.4	4.78	3.23	2.8	4.17	3.14	3.17	3.7	3.31	1	12	81	17	20
2	9	4	0	1.33	3.5	3.33	2.92	2.3	2.67	2.43	3	2.4	2.52	2	11	12	9	22
2	6	1	0	1.17	2.9	2.11	2.15	1.4	2.33	1.57	2	1.7	1.9	1	10	43	16	21
2	10	3	4	1.25	2.3	2	1.54	1.3	1.67	1.14	1.83	1.6	1.62	0	11	26	8	18
1	16	0	20	2.5	2.6	2.44	2.46	3.1	3.17	3.14	2.83	2.4	2.71	11	12	32	7	34
2	11	1	2	1.5	2.2	2.22	2.08	2.1	2.5	2.43	2.17	1.9	2.11	0	9	18	12	18
2	5	8	2	3	2.9	2.56	2.38	2.9	3.33	3	3.33	3.5	2.96	1	11	29	14	18
1	15	6	16	2.33	3.2	2.89	3	2.7	2.67	2.71	3	2.7	2.87	11	12	55	8	29
1	12	6	19	1.58	2.1	1.78	2.15	1.8	1.67	1.71	1.5	1.8	1.86	6	7	33	14	23
2	15	6	4	1.67	3.8	2.56	3.23	2.9	1.67	2.71	3.17	2.4	2.77	1	8	18	7	19
2	5	6	8	2.17	2.8	2.44	2.46	2.3	2.33	2.14	2.5	2.3	2.38	0	11	50	12	16
2	4	2	1	2.83	3.2	2.33	2.77	3	2.17	2.71	2.33	2.4	2.68	1	10	59	15	24
2	2	1	5	2.33	2.3	1.89	1.77	2.5	1.67	1.57	2.17	2	2.03	7	4	41	12	12
2	11	3	2	3	3.4	3.44	2.62	3.5	3.33	3.86	3	2.5	3.14	1	11	35	12	21
2	12	6	20	2.17	2.5	2.67	2.85	2.5	2	3.14	2.33	2.7	2.54	1	10	42	13	21
2	12	2	5	1	1.1	1	1.08	1	1.17	1	1	1.1	1.04	2	0	2	16	9
1	9	4	6	1.17	1.9	1.67	2.08	1.6	2	2	2.17	1.4	1.74	7	8	32	19	16
2	8	6	10	1.92	2.2	2.78	2.92	1.7	1.83	1	2.17	2.1	2.14	3	7	37	14	17
2	9	1	0	2.75	2.5	2.78	2.08	2.3	1.67	2	2.33	2	2.3	3	10	42	21	14
2	12	7	5	2.75	3.5	3.78	3.77	3.8	3.83	4	4	3.9	3.61	3	9	56	4	27
2	0	1	0	2	2.7	2.11	1.46	1.7	2.67	1.29	1.83	1.3	1.84	0	11	18	16	17
2	1	2	0	3.17	3	2.89	2.85	3.5	2.83	3.14	2.83	3.3	3.09	1	11	69	19	19
2	8	0	2	1.5	2.8	3.11	2.69	2.2	1.5	1.71	2.17	2.3	2.3	0	12	19	9	12
2	13	5	7	1.25	1.9	2	2.23	2.1	1.67	1.86	1.83	2	1.88	0	11	42	11	27
2	5	4	4	1.17	3.4	3.33	3.23	2.4	2.33	1.57	3.33	2.6	2.52	2	7	38	14	19
2	7	6	14	2	2.9	2.44	2.54	2.6	2	2.14	2.17	2.2	2.34	2	11	44	15	26
2	0	1	0	2	2.4	2.22	2	1.8	1.83	1.43	2	1.5	1.93	1	7	31	10	21
1	16	0	28	4.75	4.8	4.44	4.77	5	3.83	4.71	4.5	4.8	4.68	6	9	94	7	63
2	16	2	8	3.92	3.8	4.33	3.85	4.5	2.67	2.86	4	3.1	3.81	6	8	76	20	34
2	14	5	5	1.33	2.2	3.11	2.69	2.3	3.5	2.29	2.67	2.2	2.38	1	9	37	13	29
1	4	5	14	1.58	2.1	2.22	2.15	1.6	1	1.86	3	2.2	2	8	3	51	17	17
1	11	3	3	1.42	2.3	2.22	1.69	1.8	1.5	1	2	1.9	1.79	8	7	34	14	19
2	5	5	0	2.42	3.4	3.22	2.85	2.5	2.17	3.14	2.83	2.7	2.82	3	10	27	10	19
2	11	4	21	2.25	2.4	2.22	2.46	2.5	2.5	2.43	2.83	2.4	2.43	9	5	12	6	24
2	12	3	11	2.17	2.8	2.44	2.23	2.4	2.17	2	2.17	3	2.43	2	8	56	13	26
2	11	4	4	1.33	2.7	2.44	2.62	2.3	2	1.14	1.83	1.7	2	6	9	23	14	26
2	11	2	0	1.67	2.5	2.33	2.15	1.8	1.83	1.14	1.83	2.5	2.04	3	11	33	12	22
1	16	12	19	3.5	3.8	4	4.23	4.2	4	3.29	3.5	3.5	3.77	10	12	58	14	39
1	13	10	15	2.83	3.3	3.22	3	2.8	3.33	2.71	3.17	2.5	2.97	12	9	53	7	20
2	2	1	8	1.08	2.2	1.33	1.62	1.1	2.17	1.29	1.5	1.1	1.48	1	8	20	12	14
2	10	5	7	2.5	3.8	3.89	3.23	2.6	2.83	3.43	2.83	1.7	2.9	6	10	39	11	26
1	12	7	27	2.08	2.3	2.56	2.92	2.5	2	2.14	1.5	2.4	2.32	8	11	40	7	32
2	7	0	0	1	1.1	1.11	1.15	1	1	1	1	1	1.04	0	2	0	18	0
1	6	3	3	1.83	2.6	2.89	2.77	2.1	2.83	1.57	2.67	2.3	2.37	6	11	38	14	18
2	12	3	22	1.92	2.9	2.78	2.69	2.8	3	2.71	3	2.7	2.67	1	11	56	18	18
2	0	8	0	1.17	1.5	1.22	1.23	1.3	1.17	1.14	1	1.1	1.22	1	5	24	6	18
2	8	5	3	1.58	2.6	3.33	2.62	2.3	2.17	3.14	2.5	2.3	2.43	3	12	15	11	18
2	11	3	2	1.75	2.6	2.56	2.54	2	2	1.57	1.67	2.3	2.14	0	5	17	11	16
2	15	7	2	1.67	3.9	3.78	3.31	3.1	2.33	3.57	2.67	2	2.94	3	7	41	6	20
2	7	0	0	2.33	2.5	2.56	2.08	2.2	2	1.86	1.67	2.4	2.33	5	10	35	11	22
2	7	7	17	2	2.4	2.67	2.23	2	1.67	1.14	2.83	2.7	2.17	5	4	42	16	16
1	4	3	12	1.33	1.6	2.33	1.77	1.8	1.67	1.57	2.5	1.9	1.81	9	4	22	14	7
1	4	5	0	1.92	1.9	1.89	2	1.9	2	2	2	1.8	1.94	8	6	42	14	14
2	1	0	0	1.08	1.9	1.78	1.62	1.8	1.67	1.43	1.33	1.3	1.53	0	6	17	12	14
2	12	3	23	2.92	2.7	2.89	3	2.9	3	2.86	2.67	3.1	2.91	3	11	52	14	20
2	0	2	3	1.17	2.1	2.33	2	1.3	1.83	1.43	1.5	1.3	1.64	0	8	6	10	16
2	12	3	1	1.08	1.2	1.22	1.46	1.1	1.17	1	1.5	1.3	1.24	2	12	27	18	18
2	0	0	0	1	1.1	1	1.08	1	1.17	1	1	1.1	1.04	2	0	2	16	9
1	4	6	1	1.67	1.1	1.44	1.38	1.1	1.17	1.57	1.5	1.4	1.4	7	6	27	11	9
2	12	6	0	1.33	2.7	2	2.31	2	1.17	1.57	1.67	1.6	1.82	0	5	19	9	27
2	8	2	1	1.92	3	2.56	2.38	2.7	2.5	2.57	2.33	2.3	2.43	1	11	34	20	28
2	8	5	16	1	1.1	1	1.08	1	1.17	1	1	1.1	1.04	2	0	2	16	9
2	4	7	4	1	1.6	1.67	2	1	1.83	1	1.5	2.2	1.52	4	9	9	10	23
2	13	7	10	4.25	3.5	3.78	4.31	4.3	3.17	4.14	3.67	3.8	3.9	8	8	51	0	45
2	8	2	3	2	2.1	2.11	2	1.9	2	2.43	1.67	1.7	2	0	5	46	17	18
2	13	2	0	1.17	2.9	2.22	3.31	1.6	1.67	2	2.5	1.5	2.09	3	7	36	14	21
2	0	1	0	1.5	4.3	3	2.54	2.4	2.67	2.57	2.33	2	2.52	1	12	6	15	17
2	6	4	1	2.08	2.9	2.89	3	2.6	2.33	2.43	2.67	2.1	2.57	0	12	45	15	23
2	7	2	0	1.17	2.8	3	1.85	1.6	1.33	2	2.17	1.6	1.92	2	7	43	16	16
1	5	2	5	1.17	2.1	1.33	1.69	1.1	1.33	1.29	1.17	1.4	1.43	8	7	29	21	11
2	11	5	6	1.5	2.8	3.11	3.15	2.8	1.67	2.71	2.5	2.4	2.52	1	10	27	10	25
2	8	6	0	2.17	1.7	3	3.23	2.3	3.83	1.14	2.83	2.1	2.48	2	11	31	7	34
1	3	2	1	2.25	2.3	2.78	2.62	3.1	1.67	1.71	3.5	2	2.51	12	9	24	16	7
2	4	9	3	1.58	2.4	2.11	2	2	2.33	2.14	2.17	1.7	1.99	2	11	32	11	17
2	9	0	6	2.5	3.7	1.44	2.46	2.9	1.17	1.43	1.83	2.2	2.34	1	5	21	12	28
1	14	6	5	1.67	2.6	3.22	2.92	2.3	2.5	2	2.33	2.9	2.48	10	12	40	13	25
1	12	7	10	1.5	2.1	2	2.23	1.8	1.33	1.14	1.67	1.9	1.77	7	8	29	13	28
2	2	2	3	1.33	2.1	2.56	1.69	1.1	1.33	1.57	1.83	1.2	1.63	2	8	6	9	19
2	5	3	0	1.75	2.2	1.89	1.85	2	1.67	1.71	1.83	2.1	1.87	1	6	45	12	24
1	10	7	13	4	3.2	2.89	2.77	2.7	3.5	2.57	2.83	3.2	3.19	9	10	43	19	23
2	5	6	4	1.83	2.7	3	2.46	2.4	2.33	2.71	2.83	1.8	2.33	0	9	33	8	20
2	8	8	2	1.42	2.9	2.78	2.08	2.1	2.33	1.86	2.33	2.6	2.23	1	8	35	12	15
1	12	6	8	2.5	3.8	3.22	3.08	3.7	3.33	2.29	3.83	3.4	3.17	9	12	46	19	16
2	5	3	0	1.25	1.7	1.67	1.62	1.5	1.5	1.29	1.83	1.4	1.53	0	3	37	19	16
1	9	9	11	1.08	1.8	2.67	2.23	1.7	1.33	1	1.83	1.9	1.81	12	6	43	14	25
2	11	8	9	1.58	3.2	1.78	2.69	1.5	1.83	2.14	2	2.1	2.08	2	9	41	14	20
2	1	8	0	2.58	2.2	1.78	2.38	1.9	2.17	2.29	2	1.7	2.1	0	6	29	10	25
1	10	7	15	1.5	1.8	1.67	1.92	1.7	1.83	1.14	1.67	1.6	1.68	8	7	35	10	23
2	12	3	5	1	1.5	1.78	1.54	1.4	1.33	1.14	1.33	1.3	1.36	4	12	43	5	15
1	13	6	7	1.92	2.5	2.33	2.62	2.2	1.83	2	2.33	2.1	2.21	8	10	31	8	31
2	5	1	0	1.67	2.5	2.44	1.92	2.1	2.5	2	2.67	2.3	2.23	3	7	36	17	19
2	2	2	2	1.33	1.5	2	1.62	1.3	1.17	1.29	1.67	1.5	1.48	0	3	15	11	14
1	12	6	9	2.08	1.9	2.11	2.31	2.1	1.67	1.57	2.17	1.9	2.02	7	9	34	18	10
1	6	1	8	2.17	2.5	2.33	2.08	2.2	2.33	2	2	2.3	2.24	8	10	42	16	27
1	10	7	4	2.92	3.8	4.33	3.77	4.3	3.17	1.14	4.67	4.7	3.69	9	10	74	9	33
2	8	5	7	2.33	2.9	2.89	2.62	2.8	2.67	2.71	2.5	2.6	2.67	3	12	51	5	19
2	12	3	3	1.08	1.9	1.89	1.92	1.4	1	1.43	2.17	1.4	1.59	0	10	24	12	18
2	7	6	3	2.33	3.3	2.33	2.54	2.3	2.83	2.43	2.83	1.8	2.5	2	11	28	12	24
2	7	2	2	1.17	1.8	1.89	1.38	1.5	1	1.71	1.5	1.2	1.46	0	8	29	10	14
2	9	9	3	3.58	4.1	3.56	3.69	3.3	3.33	3.43	4.33	3.6	3.6	2	9	58	13	34
1	4	5	9	3.25	3.9	3.67	3.38	3.8	2.67	3.14	3.33	3	3.31	9	12	44	14	32
2	0	2	2	1.17	1.1	1	1.08	1.1	1	1	1	1	1.19	3	2	13	11	8
1	8	7	14	1.08	1.3	1.56	1.31	1.3	1.33	1.29	1.17	1.3	1.3	7	6	8	12	8
2	16	5	12	2.83	2.7	3	2.92	2.9	2.67	2.71	2.67	2.8	2.84	4	12	47	7	35
2	12	3	0	2.83	3	3	3	3	3	3	2.83	3	2.97	0	11	38	9	14
2	10	1	0	1.33	2.7	2.78	2.85	2.8	1.67	2.86	2.17	2.1	2.32	0	12	30	20	25
2	4	8	9	2.5	2.7	2.11	2.54	3	3.5	2.71	1.83	2.4	2.59	0	9	28	11	28
2	10	4	10	1.75	1.7	1.89	2.54	2	1.33	1.57	2	2.5	1.99	2	9	47	15	23
2	8	5	2	2.5	2.9	3.67	2.38	2.5	2.17	2.57	2.17	2.2	2.58	4	9	51	11	20
1	3	4	6	2.92	2.7	2.67	2.69	3	2.67	1.86	2	2.8	2.7	10	12	44	19	23
2	1	1	6	1.42	2.1	2.44	2.08	3.9	2	1.71	2	1.8	2.26	3	11	43	17	23
2	12	1	2	1	2	2.11	2.31	1.5	1.67	1.57	2	2.1	1.78	4	4	22	12	14
2	12	1	1	2.67	2.9	3.33	3.15	3.2	1.5	3.14	2.5	2.2	2.79	2	11	30	7	15
2	6	5	5	1.67	2.5	1.78	1.85	2.4	2.5	1.14	2.5	1.9	1.96	2	12	49	11	6
2	5	0	1	2.08	1.9	1.89	2.23	2.5	2.33	1.86	2	2	2.14	1	11	48	13	15
2	8	4	2	1.17	1.5	2.22	1.38	1.5	1.17	1.71	1.83	1.6	1.52	3	3	25	9	14
2	0	6	0	1.67	2	1.89	1.54	1.8	1.67	1.43	1.33	1.5	1.63	1	11	32	18	17
2	10	4	0	1.25	1.5	1.89	1.23	1.1	1	1.14	1.5	1.4	1.34	3	4	35	7	14
1	6	6	9	2.17	2.6	2.56	2.77	1.8	2.17	1.86	2	2	2.26	11	7	39	6	24
2	4	9	7	2	2	2.22	2.31	2.4	2.33	2.14	2.33	2.3	2.21	1	11	67	11	26
2	15	5	11	2.67	2.8	3.22	3.54	3.7	4.33	2.57	3.5	3.5	3.33	0	6	51	21	21
2	11	4	2	3.33	3.7	3.11	3.46	3.2	4	2	3.5	2.6	3.19	5	12	42	6	21
2	0	4	0	1.83	2.4	3.78	2.46	2.1	1.67	2.14	1.83	1.3	2.13	1	12	9	14	17
2	7	6	6	2.58	4	2.78	3.46	3.9	2.5	1.43	2.83	3.6	3.08	1	10	38	9	33
2	9	6	10	1.08	2	3.22	2.38	1.9	1.33	1.86	2.17	2.1	1.96	1	5	48	15	16
2	1	5	1	1.33	2.8	2.78	2.92	2.2	2	1.14	2.83	1.8	2.19	1	9	27	12	31
2	6	2	0	1.67	3.1	3	2.23	2.3	1.67	2	2.33	1.6	2.16	1	8	49	14	17
2	4	4	0	1.75	2.4	2.67	2.23	1.9	2	2.43	2.33	2.7	2.28	1	10	50	17	23
2	14	5	7	2.33	3.1	4.22	3.31	3.1	3.33	4.57	2.83	2.2	3.13	2	10	51	12	21
2	9	4	10	3.5	3.4	3.44	2.77	3.4	4	3.86	3.5	2.5	3.26	5	12	59	15	14
2	5	0	4	1.42	2.7	2.56	2.15	1.4	2.33	1.86	2.5	1.2	1.93	1	12	8	18	14
2	10	5	7	2.17	3.4	3.11	3.23	3.2	3.17	3.43	3.67	2.7	3.06	2	12	37	16	19
2	12	9	7	2.17	2.2	2	2.31	1.4	1.83	1	2.17	2.2	1.93	2	5	13	12	26
2	13	7	8	2.75	3.3	2.89	2.92	2.7	3.33	2.29	2.67	2.3	2.84	4	9	41	13	29
2	12	6	6	1.83	3.1	3.22	2.38	2.7	2.67	2	2.67	2.2	2.44	0	12	35	8	24
2	6	6	11	1.42	2.3	3.11	2.08	1.9	2.17	2.57	3	2	2.2	0	11	33	10	7
2	0	2	0	1	3.2	2.78	2.85	1.8	1.67	1.57	3.67	2.2	2.22	1	8	10	8	32
2	5	3	2	2.08	2.5	2.33	2.46	2.1	2.17	1.57	1.5	1.9	2.17	2	8	74	13	29
2	3	0	0	1.75	2.3	2.11	1.69	1.9	1.83	1.57	1.83	1.5	1.82	1	5	45	17	17
1	9	4	3	1.83	2.3	4.56	2	2.4	1.83	4	2.33	2.8	2.56	10	9	21	19	14
2	9	2	0	1.25	2	1.89	1.54	1.2	1.33	1.57	1	1.2	1.48	1	5	38	12	24
2	0	2	1	2.33	2.2	2.22	1.92	2.3	2	1.71	2.33	1.6	2.1	1	8	43	15	14
2	6	2	0	1.67	3.2	3.56	2.62	2.2	1.5	2	2.67	3	2.5	7	7	14	10	17
2	4	3	5	1.83	2.6	2.78	2.77	2.8	2.83	1.71	2.83	2.5	2.49	4	11	51	9	18
2	12	6	0	1.17	1.9	1.56	1.85	1.6	1.5	1.57	1.67	1.7	1.59	0	7	2	9	19
1	6	3	0	1.5	2.8	2.22	2	2	2.33	1.14	3	2.4	2.23	9	12	52	10	14
2	10	0	1	1.67	2.3	2.67	2.31	1.8	1.67	1.43	2.5	1.6	2.06	2	6	33	8	21
2	6	2	0	2.67	2.8	2.44	2.31	2	2.17	1.29	2	1.8	2.19	1	10	38	15	14
1	8	3	12	2.58	3.1	3.11	2.92	2.4	2.67	1.71	4.33	3.3	2.88	8	7	18	7	25
2	2	1	0	1.67	1.7	2.44	1.85	1.9	2.5	1.29	2.5	1.6	1.91	1	11	26	18	17
2	8	4	0	1.67	1.8	1.78	1.23	1.4	1.67	1.29	1.67	1.6	1.61	4	5	14	5	16
2	12	6	2	1.5	2.1	2.22	2.31	1.2	1	2.29	1.83	2.1	1.87	1	7	36	13	14
2	8	8	4	1.42	2.8	1.56	1.77	1.5	1.67	1	1.83	2.1	1.74	3	12	34	13	14
2	6	5	3	2.08	2.8	3.11	2.46	2.5	2.83	1.57	2.67	2.6	2.5	6	11	25	13	9
2	10	2	2	3.33	3.8	3.22	3.31	3.2	3.5	3.43	3	3	3.33	4	12	52	19	23
2	11	6	0	2	3.2	2.11	2.15	1.8	2.33	2	2.67	2.4	2.27	4	9	17	10	31
2	1	0	3	1.42	2	2.22	1.62	1.4	2.17	1.86	2.17	1.4	1.73	1	3	39	14	18
2	4	5	0	1.42	2.4	2.44	1.77	1.9	1.67	1.57	2	1.7	1.91	1	12	23	12	10
2	12	3	3	1.75	2.9	3.67	3.15	2.4	1.83	2.14	3.33	2.7	2.66	1	12	54	13	19
2	14	2	4	1.42	3	3.33	3	2.4	3.5	2	3	2	2.63	4	12	38	7	24
2	0	2	0	2	2	2.11	1.77	2	2.17	1.57	1.83	1.9	1.93	4	11	38	21	24
1	13	4	8	2.42	3.3	2.89	3.77	2.3	3.5	1	3.17	3.3	3.06	8	12	60	10	26
2	10	3	12	2.75	3.1	2.56	2.85	2.7	1.83	2.14	2.33	2.9	2.67	1	11	29	5	34
2	3	6	1	1.67	2.5	2.11	2	1.9	1.5	1.86	2	1.3	1.94	2	9	28	9	19
1	8	5	1	1.25	2.4	3.11	2.15	1.8	1.67	3.14	2.33	1.7	2.06	8	9	30	10	6
2	13	7	4	1.83	3.4	4.11	3.15	3.7	2.17	3	2.83	2.7	2.99	2	12	49	9	32
1	1	3	4	1	2.3	2.22	1.31	1.6	1	1.29	1.83	1.4	1.53	6	7	43	20	10
1	6	7	10	1.5	2.8	2	2.08	1.4	1.67	1.29	1.67	1.6	1.78	8	4	25	16	5
2	7	1	0	2.17	3	2.44	2.31	2.4	1.83	1.14	2.67	2.4	2.37	6	10	21	19	14
2	9	4	1	1.75	2.9	3.33	2.38	2.3	2.67	1.43	2.67	2.3	2.36	0	11	70	16	16
2	12	2	4	1.5	2	2.11	2	1.7	2	1.57	1.83	1.6	1.83	1	7	38	15	15
1	10	4	30	3.17	3.3	3.44	3	3.9	4.17	3.29	4.5	4	3.57	8	11	41	13	13
1	8	8	24	3.58	4.3	3.89	3.08	3.7	4	3.57	3.5	3.1	3.59	16	9	57	15	17
1	0	1	7	1.17	1.7	2	1.31	1.1	1.5	1.14	1.67	1.6	1.46	9	9	31	10	7
2	15	4	8	2.83	2.8	4	3.46	3.3	2.67	3.86	3.67	3.2	3.34	2	12	46	7	37
1	4	0	5	1.83	2.1	1.78	1.62	2	1.67	1.71	2.17	1.5	1.81	7	10	36	15	5
2	12	8	6	2.08	2.9	3.33	3.15	2.7	4.33	3.86	3.83	3.6	3.17	3	10	81	5	18
2	0	12	4	1.17	1.6	1.22	1.46	1.3	1.33	1.57	1.33	1	1.32	4	12	24	14	19
2	9	7	16	2.25	1.9	2	2.23	2.7	2.33	2	2.17	2.6	2.23	3	4	19	9	25
1	7	5	3	1.5	2.1	1.67	2.15	1.4	1.33	1.29	1.33	1.6	1.63	7	5	29	18	7
2	0	4	1	2	2.4	1.56	1.85	1.1	1.67	1.29	1.5	1.1	1.66	1	11	21	21	17
2	1	5	0	1.33	1.9	2	1.69	1.7	1.17	2	1.33	1.5	1.63	3	8	20	11	22
1	14	7	15	2.17	3.3	3.33	3.69	3.7	2.33	3.57	3.83	2.9	3.18	7	11	64	11	22
2	10	1	3	2.08	2.7	3	2.69	2.6	2	2.14	2.33	2.5	2.48	0	11	36	14	24
1	16	5	14	3.33	3.1	2	2.31	2.4	1.33	1.71	1	1.6	2.27	10	11	26	13	19
2	14	4	0	1	1.2	1.67	1.77	1.2	1.33	2.14	1.5	1	1.39	3	7	15	12	19
2	0	0	0	1.08	1.6	1.56	1.46	1.1	1.5	1.43	1.17	1	1.32	0	6	4	12	18
2	12	5	1	1.33	2.1	2.11	1.92	1.6	2	1.57	1.83	1.5	1.76	4	9	35	9	21
2	16	2	1	1.33	2.2	2.67	2.69	2.3	3	1.29	3.5	2.3	2.21	3	12	31	5	22
2	0	11	2	1	1	1.22	1.08	1.3	1.17	1.14	1	1.1	1.13	2	5	39	16	19
2	5	3	10	1	2.4	1.33	1.92	1.5	1.83	1	2.83	1.7	1.67	0	4	42	14	19
2	8	2	4	1.83	2	2.78	2.46	2.3	1.17	1.86	2.5	1.7	2.09	1	11	50	17	18
2	6	3	23	1.17	1.6	1.78	1.38	1.4	1.33	1.43	1.17	1.1	1.38	0	11	30	20	14
1	8	5	16	2.58	2.9	2.11	1.38	2.7	1.5	2.43	3	3.3	2.38	9	11	37	17	3
2	12	7	6	1.33	2.2	2.67	2.15	1.9	1.83	2.86	2	1.6	2	1	10	29	11	18
2	9	7	2	1.25	2.3	2.56	2.38	1.9	1.5	1.43	1.5	1.7	1.86	0	9	35	13	16
1	12	7	6	2.42	2.5	2.33	2.85	2.2	2.67	2	2.33	2.2	2.4	8	11	27	14	21
1	16	8	13	3.17	3.8	4.44	3.85	3.4	5	2.71	3.83	3.6	3.67	10	12	41	7	40
2	15	11	9	1.58	3.7	3.44	3.23	2.8	3.17	2.71	3	3.7	3.02	3	12	11	9	42
2	4	9	6	2.17	2.1	2	2	2.2	2.17	1.86	2	1.9	2.07	3	8	38	17	14
2	11	3	2	2	2.9	2.78	2.77	2.9	1.83	2.14	2	2.2	2.48	6	11	35	11	30
2	11	4	0	2.17	2.5	2.78	2.85	2.9	2.67	2.29	2.67	2.7	2.61	1	8	47	17	20
2	2	5	4	2.33	3.3	4	2.62	2.6	2.33	2.43	3.67	1.9	2.71	0	8	43	15	26
2	12	3	0	2.5	3.6	2.67	3	3	2	1.71	3	2.5	2.76	0	12	35	12	13
2	10	4	8	2.17	2.5	2.89	2.77	2.6	2.17	2.86	2.67	2.3	2.53	3	9	35	15	24
2	10	1	2	2.08	2.5	3.33	2.08	2.5	2.17	2.43	2.33	2.1	2.34	4	7	52	17	21
1	8	6	14	2.42	3.3	2.22	2.92	3	2.83	2.86	2.17	2.7	2.74	9	12	37	19	10
2	5	7	10	1.58	1.4	1.56	1.54	1.6	1.67	1.43	1.33	1.7	1.6	0	7	27	12	32
2	4	0	0	1.75	1.9	1.33	1.62	1.7	1.83	1.71	2	2	1.77	0	10	40	23	15
2	10	1	6	3.33	4.5	3.56	3.54	4.3	3.5	3.71	3.67	4.4	3.77	3	12	50	12	31
1	9	3	1	1.17	2.2	2.67	2	1.8	1.67	1.86	2.33	2.2	1.93	8	9	28	14	13
1	1	0	5	1.75	2.3	2.11	1.92	2	2	2	1.83	2	1.96	6	6	9	16	17
2	12	3	6	1.42	2.1	1.22	1.77	1.7	2	1.14	1.83	1.4	1.68	1	6	44	22	19
2	8	5	6	1.17	2.1	1.78	1.69	1.2	1	2	1.67	1.5	1.57	3	8	34	3	16
2	9	6	15	2.08	2.1	2.11	2	2.4	2.17	2.71	2	2.4	2.21	0	3	27	7	26
2	12	2	3	1.25	1.7	1.11	1.23	1.5	1.5	1	1.67	1.2	1.32	0	11	53	16	15
1	10	5	4	3.08	3	3.44	3.15	3.3	2.67	3.14	3.5	3.1	3.12	6	11	15	20	19
1	6	6	7	1.83	1.9	2.67	1.92	2.4	2.17	2.14	2.33	1.8	2.11	6	8	58	16	12
2	5	8	11	2.5	2.1	2.67	2.46	2.9	3	2.57	2.5	2.4	2.6	1	8	48	22	20
2	7	5	6	1.92	2.2	2.11	1.69	1.6	2	1	3.33	2.3	2.08	0	10	32	11	20
2	9	1	0	1.33	3	2.67	2.08	1.6	2.17	1.86	2.33	2.4	2.06	0	11	18	12	23
2	0	11	1	1.67	2	2.22	1.69	1.7	1.33	1.71	2	1.6	1.79	0	8	40	18	15
1	12	8	10	2	2.4	2.56	2.54	2.4	3	1.71	2.17	2.1	2.3	7	9	30	10	29
1	12	3	22	2	2	2	1.92	2.1	2	1.57	1.83	1.8	1.91	9	9	4	17	15
2	11	6	12	2.25	3	2.44	2.38	2.8	2.17	1.29	2.67	2.9	2.48	5	7	30	10	25
1	4	3	1	1.25	2.2	1.56	1.54	1.2	1.33	1	1.5	1.5	1.47	11	9	21	11	10
2	12	4	14	3.83	3.3	3.56	3.46	3.4	3.17	3.71	3.33	3	3.49	0	8	81	13	29
2	5	3	3	1.25	1.9	1.11	1.77	1.3	1.5	1.29	1.67	1.5	1.54	1	9	6	12	8
1	8	6	17	2.75	2.5	2.67	2.62	2.7	2.5	2.71	2.67	2.3	2.62	7	12	37	13	44
2	5	5	6	1.83	2.5	2.56	2.15	1.8	2	1.86	2.67	2.4	2.14	1	6	39	12	20
1	0	12	1	1.5	1.6	1.56	1.31	1.7	1.83	1.71	1.5	1.8	1.59	12	6	51	23	20
2	11	1	4	2.58	3	3.22	3	3.1	2.83	2.14	2.67	2.3	2.8	1	8	63	18	16
2	10	7	6	2.83	3	3.22	2.77	2.8	2.33	2	2.67	2.7	2.71	1	11	16	13	28
2	14	8	20	3.58	3.5	3.22	3.54	3.6	4	3	3.67	4	3.56	7	12	47	10	29
2	8	6	5	1.58	3.2	2.89	2.54	1.8	1.5	2	3.67	2.7	2.39	0	7	23	11	16
2	13	2	0	2.67	4.5	3.89	3.69	3.5	3.5	1.86	3.67	4	3.54	4	11	54	5	26
1	4	6	7	2.17	2.9	2	2.31	2.4	2.17	2	2.5	2.2	2.29	9	10	32	11	14
2	12	1	0	2.25	3	3.67	2.92	2.6	2.33	2.29	3.17	3.1	2.8	1	10	50	11	23
1	8	7	12	1.08	1.9	2.33	2.08	1.4	1.5	1.57	1.83	2	1.7	9	6	29	11	14
2	11	5	1	1.75	2.5	2.56	2.23	2.4	1.83	1.86	1.67	2.5	2.2	4	11	14	5	26
2	0	1	2	1.25	2.2	2.11	1.85	1.4	1.33	1.14	1.5	1.9	1.71	0	4	40	11	24
2	4	2	1	1	2.2	2.33	2	1.4	2	1.71	1.67	2	1.77	4	11	41	8	12
2	3	0	0	2.25	2.5	1.89	1.77	2.3	1.17	1.29	1.67	1.8	1.93	6	8	48	20	12
2	4	2	0	1.17	2.1	2.22	1.77	1.4	2	1.57	1.67	1.4	1.69	1	5	17	12	25
1	3	2	2	1.08	1.4	1.22	1.31	1.2	1	1.14	1	1	1.17	8	3	8	21	14
2	3	3	0	1.25	1.6	1.33	1.46	1.3	1	1.57	1.67	1.5	1.43	0	4	16	11	17
2	9	2	0	2.42	3.4	3.22	2.85	2.6	2.67	2.29	2.67	3.1	2.81	0	8	46	20	37
1	4	3	2	1.33	1.9	1.89	1.46	1.2	1.5	1.57	1.5	1.4	1.51	7	9	23	17	6
2	6	6	0	1.92	3.4	3.44	2.85	3	3.17	3.29	2.83	3.5	3	1	12	50	7	27
2	6	4	1	1	2.2	2.78	1.92	2.2	1.33	2	1.83	2.2	1.98	0	8	16	10	16
2	0	0	0	2.33	2.1	2.67	1.69	2	1.83	1.86	2.17	2.1	2.07	1	6	27	11	18
1	9	6	21	3.42	3.7	4	3.69	3.4	3.5	3.57	3.17	3.3	3.53	13	12	76	12	35
2	12	3	2	2.25	3	2.89	2.77	2.3	2.5	3.14	2.83	2.7	2.66	3	9	39	8	28
2	1	8	5	1.33	2.7	2.44	2.31	1.7	1.83	2.14	1.83	1.4	1.92	1	12	38	13	15
2	16	3	2	1.75	3	2.56	3.15	3.1	2.17	2	2.33	3	2.59	2	12	42	8	32
1	8	6	16	1.08	1.1	1	1.08	1.3	1	1	1.17	1.1	1.09	8	7	24	18	21
2	7	4	6	1.5	2.2	2.33	2.31	2.1	1	2	2.5	1.9	2.06	3	11	30	9	12
2	3	8	0	1.58	2.3	2.56	1.92	1.9	1.5	1.57	2.17	1.5	1.86	1	7	63	18	25
2	9	2	0	1.92	4.1	4	3.46	2.3	3	2.43	3.5	2.7	3.11	2	10	42	19	21
2	10	4	12	1.75	2.8	2.11	2.31	1.8	1.83	1	2.83	3.6	2.29	3	10	35	10	18
1	5	7	5	2	2.2	2.56	2.15	2	2.33	1.86	2.67	2.2	2.19	8	5	16	14	22
1	13	5	7	2	2.7	2.67	2.54	2.4	1.67	1.86	2.17	2.5	2.32	8	11	64	10	30
2	11	1	0	1.33	2.5	2.67	2.15	2	1.5	1.57	2	2	2	1	7	35	19	23
2	1	1	2	1.33	1.4	1.11	1.15	1.1	1.33	1	1.67	1	1.2	2	5	2	10	16
2	12	4	5	2.08	3	3.22	3.08	2	3.17	2.57	2.33	2.1	2.59	0	11	40	12	30
2	7	5	3	1.92	2.3	2.11	2.15	2	1.67	2	1.67	1.3	1.94	0	11	14	13	14
1	2	0	4	2.17	3.8	2.89	3	3	2.83	1.71	3.67	2.4	2.79	13	7	41	12	20
2	5	5	6	1.25	1.4	1.89	1.69	1.3	1.5	1	1.33	1.4	1.43	0	9	18	12	17
2	6	3	0	2.92	3.4	2.78	3.31	4.5	3	4.29	3.33	4.1	3.46	6	11	36	10	16
1	10	7	13	2.42	3	3.56	2.62	2.7	2	3.86	2.67	2.8	2.83	7	11	20	11	35
2	8	6	16	2.25	2.5	2.78	2.38	2.9	2.83	2.14	3.17	3.3	2.7	5	10	48	9	26
1	9	1	14	2.42	2.9	2.67	2.77	2.3	2	2.14	3.83	2.8	2.6	13	10	57	11	15
2	3	2	1	2.42	2.6	2.11	2.23	2.4	2.67	2.14	2.5	2	2.3	1	11	51	12	16
2	11	2	0	1.33	1.3	1.78	2.38	1.4	1.5	1.14	2	1.6	1.6	7	9	30	11	17
2	0	4	0	1.25	1.6	1.56	1.23	1.2	1.17	1.14	1.17	1.1	1.28	1	4	11	6	14
2	12	3	16	2.75	3	2.67	2.85	3.1	3	3	3	3	2.93	1	10	39	18	27
1	10	5	18	2.92	2.9	2.56	3.54	2.8	1.83	3.29	2.5	2.8	2.91	9	8	39	8	30
2	4	5	1	1.83	3.1	1.67	2	1.6	1.33	1	2	1.5	1.86	0	9	36	14	26
2	7	5	12	1	1	1	1	1.1	1	1	1	1	1.01	0	7	12	11	24
2	0	0	0	1.17	1.4	1	1.23	1.4	1.5	1.43	1.33	1.5	1.31	0	12	22	26	18
2	0	0	4	1	1	1	1	1	1.17	1	1	1.1	1.02	4	6	14	6	16
2	12	6	19	2.67	2.6	2.89	2.69	2.5	3	2.71	2.67	2.8	2.68	5	12	26	14	28
2	11	6	6	3	3.1	3.11	3.15	3.2	3	3.43	3	3	3.12	7	11	39	15	30
2	10	5	20	2.08	2	2.33	2.23	2.2	2	2.43	2.17	1.9	2.16	7	11	16	9	23
2	12	4	17	3.08	3.4	3	3.15	3.1	3.33	3	3.33	2.7	3.12	3	11	22	9	14
2	8	3	1	1.17	1.4	1.33	1.38	1.1	1.67	1.14	1.33	1.4	1.33	1	11	15	12	7
2	9	5	1	2.33	2.1	2.11	2.31	2.2	2.17	2.29	2.17	2.4	2.27	4	12	46	11	25
1	6	6	11	2	2.3	2.44	1.92	1.8	3.33	1	2.17	1.7	2.07	10	8	18	22	17
2	4	9	5	1	1	1	1	1.3	1.17	1	1	1	1.07	0	11	23	21	17
2	15	9	17	2.58	3.6	3.22	3.38	3.4	2.17	2.43	3.5	3.5	3.19	5	12	69	7	35
2	0	12	2	1.92	1.8	1.67	1.54	2.1	1.83	1.86	1.67	1.9	1.82	4	2	58	8	16
1	7	8	5	2.58	2.2	2.56	2.69	1.5	1.83	2.14	1.83	2.1	2.17	10	10	45	12	24
2	6	0	0	1.42	2	1.56	1.31	1.4	1.83	1.43	1.17	1.4	1.49	1	7	42	17	15
2	0	12	6	1.08	1.6	1.33	1.77	1.2	1.33	1.29	1.67	1.2	1.39	0	3	7	7	21
1	8	2	19	3.33	2.4	1.89	1.69	2	2.33	1	2	1.5	2.1	17	1	22	11	20
2	12	4	11	2.67	2.7	2.78	2.62	2.5	2.67	2.29	2.33	2.4	2.58	5	12	51	15	22
2	12	4	6	2.25	3.3	2.56	2.69	2.2	2.17	2.86	2.17	2	2.48	0	7	49	16	22
2	15	6	2	1.08	2.7	3.89	3.31	1.9	2.33	2.57	2	2.3	2.48	3	11	50	17	31
2	5	2	4	1.42	1.9	1.56	1.54	1.5	1.5	1.43	1.33	1.2	1.5	6	9	22	17	9
2	8	5	7	1.17	1.8	1.44	1.54	1.2	1	1.29	1.5	1.3	1.37	4	3	15	12	15
2	0	12	0	1.08	1.1	1.11	1.23	1.4	1.5	1.14	1.5	1.6	1.3	0	5	17	12	16
2	8	7	17	2.67	2.2	1.89	2.85	2.4	2	2.29	2.17	2.2	2.42	2	10	17	9	36
2	4	6	3	1.92	1.8	1.89	1.85	2.1	2	2	1.67	2	1.91	1	9	37	18	21
1	5	7	11	1.92	1.9	1.67	1.38	1.9	1.83	1.57	1.83	2.2	1.79	7	11	52	15	20
2	4	5	0	1	1.7	1.44	1.38	1.2	1.33	1.57	1.67	1.2	1.33	6	8	18	9	10
2	9	3	4	1.67	2.5	2.22	1.85	2.3	1.83	1.86	1.83	1.1	1.86	7	7	17	14	6
2	11	5	17	3.42	3.5	3.33	3.54	3.6	3.33	3.71	3.67	3.3	3.5	0	12	40	15	15
2	8	4	2	2.67	3.5	3.44	2.77	3.4	1.5	2.57	2.83	3.3	2.92	0	8	3	9	22
1	8	6	16	2	2	1.89	2.08	1.9	2.17	1.86	2	1.9	1.97	7	10	20	14	11
2	8	3	8	1.92	2.1	2	1.92	2	2	2	2	2.1	1.99	0	7	35	13	17
2	8	8	14	2.75	2.7	2.56	3.31	2.6	3	2	2.5	2.9	2.76	0	10	33	6	16
1	8	7	9	2.58	2.7	3	2.46	2.4	2.83	2.14	2.33	2.2	2.47	12	12	31	16	16
2	4	9	6	1.67	2	1.89	1.54	1.6	1.67	1.43	2	1.8	1.72	0	9	36	16	23
2	7	5	2	3.75	3.6	3.89	3.31	3.7	3.5	2.86	3.33	2.9	3.44	1	11	39	10	29
2	14	4	21	1.83	2.3	1.89	2.69	2.2	1.67	1.57	1.5	1.6	2.04	4	12	20	14	25
2	4	0	0	1.25	1.5	1.22	1.23	1.4	1.17	1.29	1.17	1.2	1.29	1	4	44	14	15
2	12	5	2	2.75	3.1	3.11	2.69	2.3	1.5	1.86	2.33	2.9	2.69	4	5	13	10	18
2	12	10	10	3.08	2.6	3	2.92	3.6	3.33	2.86	3	3	3.06	4	12	51	12	32
2	9	6	6	2.42	2.2	2.33	2.15	1.8	1.83	1.71	2	1.9	2.08	1	10	53	17	25
2	10	3	2	2.42	4.2	4.44	3	3.3	2.83	2.71	3.83	3.8	3.38	5	12	45	8	21
1	5	1	5	1.25	1.5	1.78	1	1.1	1.67	1.14	1.67	1.4	1.34	7	8	20	16	10
2	9	8	8	1.58	2.2	2.67	3	2.2	2	1.86	2.17	2.2	2.2	0	11	21	13	19
2	3	3	2	1.67	2.2	2.33	1.92	1.4	1.67	1	2.33	1.9	1.83	0	5	48	13	17
2	9	4	8	2	1.8	3.56	2.69	1.7	3.67	1.86	2.5	2	2.38	3	12	34	11	13
2	8	7	8	1.75	2.2	1.44	2.69	2.3	1.33	1.29	1.67	2.2	1.98	6	4	21	10	20
2	12	5	7	3.08	3.9	3.44	3	3.3	3	2.43	3.17	2.8	3.16	7	7	34	12	34
2	10	3	14	2.5	2.6	2.56	2.77	3.1	3.17	3	2.5	2.6	2.79	1	11	45	11	25
2	12	2	0	1.58	2.8	2.67	2.23	2.1	1.5	1.71	2.33	2.1	2.16	3	9	36	11	24
1	8	3	3	1.58	2.5	2.33	2	2.6	2.17	1.57	1.83	2	2.08	6	9	28	10	14
2	4	9	11	2.33	2.8	2.44	2.23	2.4	2.33	2.43	2.5	2	2.38	2	12	39	16	36
2	7	4	14	3.58	2.5	2.44	2.69	3	3.17	2.29	3.67	2.7	2.92	1	11	44	11	14
2	9	4	18	1.75	2.3	1.89	1.92	1.8	2.17	1.86	1.67	1.9	1.84	0	7	50	16	18
2	6	6	16	1.58	2.4	2.44	2.15	2.5	2	2.43	2.5	2.8	2.28	0	7	22	10	23
2	0	4	2	2.83	2.5	2.22	2.85	2.2	1.5	1.43	2.33	1.4	2.23	2	11	22	12	8
2	3	2	8	1.58	2.8	2.44	1.92	2	2.33	1.86	2.17	2.3	2.17	4	12	38	6	8
2	8	2	0	1.92	2.5	3	2.46	2.9	1.83	2	2.5	2.6	2.42	3	11	32	15	26
1	9	2	0	1.25	2.8	2.78	2.69	1.9	2.33	1.29	2	1.3	2.14	8	11	16	9	11
2	16	8	8	1.17	2.2	2.11	2.15	1.7	2	1.29	2.17	1.9	1.84	1	6	33	5	14
1	2	0	1	1.08	2.5	2.11	1.62	1.4	1.17	1.43	2.33	1.3	1.6	9	2	27	8	17
2	8	2	6	3.5	4.2	4.11	3.38	4	5	3.57	4.33	3.8	3.91	7	11	43	13	18
2	16	4	0	1.5	1.9	1.22	1.31	1.6	2.33	1.29	1.33	1.5	1.54	1	4	31	3	14
1	12	7	10	2.42	3.3	4.67	3.77	3.1	2.33	3.86	5	3.7	3.47	12	12	39	8	34
2	0	12	1	2.33	2	2.67	2.31	2.7	2.33	2.29	2.5	2.5	2.42	8	1	31	19	52
2	8	2	0	1.42	2.3	2.44	1.92	1.8	1.83	1.71	2.17	1.8	1.92	2	9	46	11	17
2	10	6	7	1.92	2.3	2.33	2.54	2.2	2.33	2.29	2.17	2	2.2	1	12	21	12	17
2	7	4	7	2.5	2.4	2.56	2.54	3.3	3	2.29	2.67	2.8	2.72	0	8	27	12	28
2	14	8	12	1.17	2.7	2.33	2.69	2.7	2.17	1.86	2	1.2	2.06	1	10	47	14	18
1	11	3	4	1.67	2.6	2.22	1.62	2	2.5	1.71	3	2.2	2.12	8	9	32	12	30
2	10	2	8	1.25	2.5	2	1.85	1.7	1.5	1.57	1.83	1.6	1.74	6	9	11	12	9
2	0	3	4	1.08	1.6	1.44	1.38	1.1	1.33	1	1.67	1.3	1.31	0	5	6	12	14
2	8	0	4	2.5	3.2	2.89	2.46	2.1	2.67	1.57	2.33	2.5	2.46	5	12	52	22	25
1	10	6	7	3.33	3.2	2.33	2.15	2.2	1.67	1.29	2.5	2.3	2.4	11	9	23	16	19
2	10	2	1	1.67	1.9	2.33	2.08	1.9	1.33	2.14	1.67	1.5	1.8	1	10	22	12	14
2	14	6	16	3.17	3.2	3	2.85	3	2.67	1.86	3	2.6	2.82	2	11	42	9	34
2	9	1	8	2.83	2	2.78	2.69	3.2	3	2.71	2.17	2.1	2.6	0	3	52	19	20
2	7	5	9	2.33	2.7	2.33	2.31	2.5	2.17	2.57	2.17	1.9	2.39	0	5	38	16	29
2	6	6	10	2.42	2.7	2.67	2.92	3	2.83	2.86	2.67	2.8	2.76	1	10	86	17	26
1	14	5	10	3.17	3.7	2.67	3.46	3.8	4	3.43	3.5	3.9	3.48	9	9	46	6	34
2	11	0	0	1.33	2.4	2.44	2.15	1.3	1.33	1.57	1.67	1.9	1.84	1	10	21	8	24
1	8	4	6	1.92	2.4	2.33	2.54	2	1.5	2.29	2.17	2	2.12	10	10	18	16	15
2	9	2	0	1.25	1.5	1.78	1.46	1.2	1.33	1	1.17	1.1	1.32	2	12	19	8	24
1	7	5	10	2	2.8	2	1.85	1.8	1.67	1.29	2	2.2	1.97	6	10	27	15	7
2	4	2	0	1.5	2.4	2	2.15	2.5	2.5	1.57	1.83	1.7	2	0	9	38	16	20
2	16	0	10	3.42	3.6	3.44	3.46	3.5	3.17	3.57	3.33	3.1	3.39	6	12	56	6	40
2	0	0	0	1.83	1.8	1.89	2	1.9	2	1.86	2	1.6	1.9	1	3	27	9	16
1	10	2	0	2.83	3.5	3.22	3.54	3.4	2.83	2	3.67	2.6	3.09	8	11	51	21	29
2	8	4	5	1.75	2	1.78	1.92	1.6	1.17	1.71	1.67	1.4	1.69	2	8	28	11	20
2	12	6	0	1.33	2.2	1.67	2	1.3	1.33	1	1.17	1.2	1.51	2	11	50	16	16
2	9	8	5	1.58	2.6	2.78	3	2.2	1.5	1.43	2.83	2.5	2.36	6	9	30	12	17
2	10	7	5	1.08	1.8	1.67	1.15	1.1	2.17	1.57	1.5	1	1.37	0	5	12	15	3
2	12	9	10	1	1.2	1	1	1	1	1	1	1	1.02	2	0	0	25	0
2	2	0	0	1.08	1.5	1.22	1.23	1.3	1	1	1	1	1.17	0	6	4	21	2
2	4	6	0	1.17	1.3	1.44	1.38	1.1	1.33	1	1.33	1.2	1.24	6	4	14	10	17
1	16	8	11	1.83	2.6	3	3.15	2	1	1.71	2	2.6	2.38	9	7	26	10	22
2	8	6	11	2	3.4	3.89	2.92	3.5	3.83	3	3.33	2	3.03	0	9	36	19	30
1	11	6	5	1.17	2.3	2.56	2.31	2.1	1.33	1.71	2.33	2.3	2.02	6	9	13	10	17
2	0	0	0	1.08	1.6	1.44	1.69	1.1	2	1.14	2.17	1	1.43	4	7	29	10	16
1	8	6	2	1.25	2.1	2.44	1.77	1.3	1.67	1.14	2	1.7	1.68	10	7	20	13	24
2	11	5	2	1.67	2.8	2	2.15	2.5	2.33	2.14	1.67	2.1	2.16	2	6	39	23	14
1	3	2	6	1.25	1.8	1.56	1.08	1.5	2.33	1.14	2	1.4	1.54	7	3	27	21	12
2	6	4	0	1	2	3	1.85	1.8	2	1	2.5	1.6	1.86	2	9	22	6	23
1	4	6	9	1.42	1.9	2.33	2	1.8	1.17	1.29	2.17	1.8	1.82	9	6	21	17	8
2	8	4	7	1.83	2.3	2.78	2	2.2	1.67	2	2.67	2.2	2.16	3	9	44	18	17
2	7	0	0	1	2.3	2.22	1.62	1.4	1.83	1.29	1.5	1.1	1.54	2	6	39	16	15
2	12	3	4	1.5	2.7	3.44	2.15	1.8	1.33	2.14	2.17	2.7	2.2	0	12	31	12	18
1	1	5	3	1.17	1.7	1.44	1.31	1.3	1.33	1.29	1.17	1.1	1.33	13	8	46	16	12
2	5	3	0	1.25	2.2	1.44	1.69	1.7	1.67	1.14	1.5	1.7	1.61	3	6	17	12	14
2	10	1	4	1.5	2.2	2.56	2.15	1.3	1.33	1.29	1.67	1.5	1.76	3	11	17	15	24
1	11	5	12	1.25	2.6	2.33	2	1.2	2.33	1.57	1.67	1.2	1.77	6	11	29	16	13
1	9	7	0	2.42	2.3	2.22	2.08	2.1	2.17	1.57	1.67	1.8	2.11	8	10	19	19	23
2	8	2	4	2	2.1	2.11	2.15	1.9	1.5	1.86	2	2	1.99	1	7	42	15	17
1	13	7	14	2.5	3.6	2.33	2.46	2.2	1.83	1.71	2.5	1.9	2.38	6	9	33	15	16
1	12	6	8	1.83	2.7	2.78	2.77	2.4	2.67	1.57	2.67	2.5	2.46	8	12	18	14	24
1	9	2	5	1.08	1.8	2.33	1.85	1.7	2.17	2.14	1.83	2.2	1.9	7	6	27	16	18
2	11	5	6	2.58	4.2	3.44	3.15	3	2.33	1.57	3	2.4	2.96	6	12	38	14	15
1	10	1	19	1.92	4.1	2.89	2.85	2.5	1.83	2.29	3.17	2.4	2.7	9	11	48	5	33
1	0	3	3	1.92	3.8	3.89	2.62	3.4	2.17	3.86	2.5	2.4	2.89	9	8	14	14	12
1	7	9	15	1.33	1.9	2	1.62	1.8	1.83	1.43	2	1.9	1.76	8	6	24	17	14
1	13	8	10	2.08	2.4	2.11	2.92	3	2.5	1.14	2.5	1.9	2.32	14	10	38	7	33
2	12	9	5	1.42	2.3	2.56	2.92	2.1	3.17	1.86	2	2	2.23	3	9	34	11	26
2	12	6	2	1.42	3.4	2.89	2.62	2.2	2.17	2.14	2.5	2	2.38	4	12	20	13	20
2	12	1	0	1.75	2.6	2.56	2.62	2.2	1.67	1.86	1.83	1.9	2.14	4	5	24	8	16
2	10	4	1	2.25	2.7	2.33	2.62	2.3	1.67	2.71	2.17	2.5	2.46	6	10	27	13	16
2	5	2	2	1.83	2.2	1.89	1.85	2.1	2	2	2	1.8	1.93	2	12	36	15	22
2	13	5	2	2.42	3.2	2.67	3	2.5	2.5	2.57	3.33	2	2.62	0	12	43	14	28
2	8	5	11	2.08	2.6	2.78	2.38	2.2	2.5	2.43	2.33	2.3	2.38	0	9	48	15	15
1	7	6	9	2.25	4	3.11	3.38	4	3.17	2.43	2.17	2.6	3.01	11	12	25	14	17
2	8	6	0	1.5	1.9	1.78	2	1.9	2.67	1.57	1.83	1.3	1.84	0	7	3	10	16
2	13	4	4	1.67	2	2.44	2.15	1.9	1.67	1.57	2	1.8	1.96	0	10	20	12	25
2	6	2	0	1.42	2	1.67	1.54	1.5	1.5	1.86	1.33	1.5	1.57	5	8	9	11	15
1	4	6	6	1.33	2.1	2.22	2.15	1.7	1.83	1.71	2.17	1.4	1.84	13	8	13	6	14
1	11	11	8	3.5	3.9	3.89	3.31	3.5	4.17	3.86	3.33	3.6	3.7	12	11	28	8	42
2	8	6	3	3	3.1	3.11	2.54	3.4	3.33	3	2.5	2.1	2.86	3	11	44	17	19
2	7	1	2	1.42	2.3	1.67	1.62	1.9	1.33	1.29	2.17	1.9	1.77	0	9	49	11	22
2	9	3	4	1.83	2.5	2.67	2.15	2.5	1.67	2.29	2	2.4	2.23	2	7	24	11	21
2	11	7	20	2.25	1.7	3.11	2.62	2.4	2.17	1.43	2.17	1.7	2.21	0	8	55	16	20
2	10	0	8	1.42	3.7	3.33	2	2	1.67	3.29	2.67	2.1	2.38	2	7	26	12	14
2	4	0	0	1.33	2.7	2.89	2.38	1.3	1.67	2.57	2.17	1.8	2.03	3	11	16	22	23
2	9	3	0	1.75	2.1	2.56	2.08	1.8	1.67	1.86	1.83	1.7	1.9	0	5	37	11	16
2	5	2	0	1.67	2.1	2.89	2.31	2.1	1.33	2.57	1.67	2	2.1	0	10	29	10	16
2	7	3	0	1.08	2.4	1.89	1.77	1.8	1.83	1.29	1.67	1.2	1.63	0	9	14	10	16
2	6	5	2	2	2.5	2.11	2	2.3	2	2.43	1.67	1.9	2.08	0	12	39	21	14
1	13	2	12	3.33	3.8	3.78	3.38	3.3	3.5	3.14	3.33	3.4	3.47	11	12	62	17	35
2	3	2	0	1.83	1.8	1.56	2.15	1.4	1.67	1.14	1.5	1.1	1.63	1	5	32	8	18
1	10	2	7	1	2.3	1.56	1.85	1.3	1.83	1.14	1.67	1.6	1.6	13	9	24	17	21
2	12	11	17	2.25	2.5	2.67	2.62	2.2	2.17	2.57	3	2.1	2.42	3	8	20	7	24
2	16	0	13	2.92	3.3	3	2.92	3	3.17	2.57	3.17	3.2	3.04	0	12	33	11	34
2	14	4	2	2.17	3.3	3	3.23	2.9	2.17	2.43	2.5	2.5	2.71	5	8	46	16	31
1	16	9	15	4.08	3.7	3.78	4.08	4.2	3.33	3.29	3.33	3.9	3.76	9	11	72	16	37
2	4	7	0	1.83	2.9	2.78	2.15	2.3	1.83	2.14	2.17	1.7	2.2	0	7	53	13	30
2	10	6	6	1.25	2.3	3.22	2.31	1.5	1.67	1.57	2.83	2.1	2.18	3	12	33	14	14
1	12	9	15	3.67	3.2	3.89	3.54	3.3	4.33	2.86	3.5	2.9	3.39	11	12	30	5	37
2	11	5	9	1.67	3.4	2.44	3.08	2.6	2	2.29	3	1.8	2.5	0	12	27	17	19
2	2	1	0	1.33	2.3	2.56	1.69	1.4	1.33	1.43	1.67	1	1.62	1	6	35	11	20
2	9	1	0	1	2.8	2.89	2.23	1.5	1.17	1.57	1.5	1.5	1.82	1	6	28	12	14
1	11	6	11	1.42	2.1	2	2.38	1.8	2	1.29	2.5	2	1.94	7	9	25	14	11
2	6	1	5	1.5	2.3	1.78	1.85	1.7	1.33	1.86	1.83	2.1	1.78	0	8	17	11	17
2	11	6	0	1.08	1.9	1.78	1.38	1.4	1.17	1.29	1.67	1.6	1.44	0	4	24	10	15
1	3	5	10	1.58	3	2.89	2.31	1.7	1.5	2	1.83	1.6	2.04	8	12	29	13	12
2	7	6	15	1.75	2.7	1.67	2.46	1.8	2	2	1.83	1.6	1.94	1	11	16	12	26
2	11	7	1	2.17	3.1	3.33	2.85	2.2	2.5	2.43	3.33	1.5	2.51	3	12	33	13	23
1	10	3	9	2.17	2.7	2.78	2.46	3	2.17	2.71	2.5	2.9	2.71	8	9	33	13	20
2	7	6	10	2.25	2.3	1.67	2.23	2.5	2	2	1.83	2.3	2.17	2	12	58	7	27
2	15	8	8	2.08	3.5	4	3.62	3.4	3	3.29	3.83	3	3.26	2	11	46	7	38
2	7	7	12	2.42	2.3	2.78	2.23	2.9	3	2.43	2.67	2	2.49	5	12	29	10	25
2	15	5	4	1.92	3.2	3	3	2.9	2.17	2.71	2.67	3.2	2.73	1	11	69	9	21
2	15	1	4	2.5	3.4	3.33	2.92	2.9	2.67	3.71	2.5	2.1	2.9	3	11	52	20	20
2	8	2	2	1.83	1.9	1.89	2	1.8	1.5	1.57	1.67	1.6	1.77	0	7	43	17	20
1	4	5	9	2.17	2.2	2.33	2.15	1.6	2.33	1.57	1.5	1.9	1.99	8	7	28	16	15
2	9	8	4	1.67	3.6	3.33	3.15	3.6	4	4.43	3.67	2.5	3.09	1	10	16	6	20
2	0	12	1	1	1.5	1	1.08	1.1	1.33	1	1.17	1	1.11	3	12	48	8	13
2	8	1	4	1.75	2.8	2.56	2.15	2	2	2	2.33	2.5	2.21	1	7	21	11	15
2	11	6	10	3.08	3.5	3.89	3.31	2.5	2.67	2.43	3.17	2.5	2.98	2	11	56	15	27
2	8	3	0	1.5	2.1	2.78	2	2	2	1.86	2.33	2.1	2.02	2	3	63	16	15
2	8	7	15	2.92	3.7	3.44	3.31	2.3	2.67	2.71	2.83	2.2	2.93	3	9	4	9	16
1	4	8	24	3.67	2.9	3.11	2	4	3.5	3.71	3.5	4	3.39	11	11	17	12	17
2	15	2	1	2.25	2.1	2.22	2.23	2.8	2.5	2.43	2.17	2.1	2.31	2	6	51	16	16
2	10	5	6	2	3	2.78	2.85	3.3	2.67	3.14	2.67	2.9	2.79	3	12	50	14	23
2	6	4	4	1.83	2	1.56	2.23	1.6	1.67	1.43	1.5	1.6	1.76	4	12	9	18	20
2	14	5	1	2.75	4.2	2.89	3.23	3.5	2.83	3	3.33	2.6	3.14	1	11	56	14	28
2	12	3	4	1.92	2.5	2.44	2.15	1.6	2.5	2	2.33	2.1	2.12	3	9	30	12	14
2	14	7	8	1.58	2.4	2.78	2.77	1.8	1.5	1.86	2	2.1	2.12	3	8	38	15	27
2	8	4	1	1.08	2.5	2.44	2	1.6	1.67	2	2	1.8	1.9	1	7	25	8	19
1	0	4	9	2.5	2	1.33	1.62	1.8	1.33	2.14	1.67	1.4	1.8	8	10	17	6	21
2	9	4	4	1.92	2.5	1.89	1.62	1.4	1.33	1.14	1.5	1.9	1.72	6	8	10	9	25
2	11	1	0	1.42	1.9	1.67	1.85	1.8	1.17	1.43	1.67	1.4	1.63	1	7	35	20	14
1	7	6	7	2.17	3.2	3	2.69	2.8	1.83	2.29	2.83	2.4	2.6	9	11	21	14	23
2	4	9	9	2.75	2.5	2.44	2.54	2.7	2.33	2.57	2.5	2.4	2.54	3	12	19	18	40
2	3	7	6	3.17	2.4	3	3.46	3.7	2.67	2.43	2.83	3.1	3.01	0	7	48	19	26
2	1	4	1	1.25	2.2	1.56	1.38	1	1	1	1.5	1.3	1.38	1	4	17	12	15
2	2	2	3	1	1.1	1	1.15	1.2	1.33	1	1	1.1	1.1	6	11	8	10	4
2	8	3	1	2.58	3.2	1.89	2.23	2.5	2.5	2.29	2.67	3.1	2.54	0	11	25	17	20
2	8	6	17	2.58	2.6	2.89	2.46	2.9	2.67	2.71	2.5	2.5	2.64	3	12	66	19	17
2	4	6	3	1.67	1.4	1.78	2	1.9	1.5	1.57	1.33	1.5	1.71	2	10	10	12	14
2	12	5	0	1.42	1.9	1.89	2	1.7	1.33	1	1.33	1.4	1.56	1	7	11	11	15
2	12	5	4	3.92	3.4	3.44	3.54	2.9	3.67	3	3.5	3.1	3.36	0	12	49	17	37
2	8	6	16	1	1.1	1	1	1.5	1.17	1.14	1	1.1	1.11	0	11	23	10	9
2	15	5	4	1.75	2.7	2.67	2.46	2.2	1.5	1.71	2.17	2.1	2.2	1	9	27	11	26
2	10	4	6	2.67	3.3	3.11	2.62	2.6	2.6	2.17	2.43	2.67	2.67	1	11	56	18	27
2	0	4	0	1.17	1	1.11	1.08	1.1	1.1	1.17	1	1	1	1	11	8	15	16
2	3	7	1	1.5	2.1	1.78	2	1.6	1.6	2.17	1.71	2	2	1	11	22	15	35
2	1	1	0	1.25	2	2.44	2.15	1.6	1.6	2.17	1.86	1.83	1.83	3	12	29	13	24
1	16	12	32	4.75	4.4	4.78	4.77	4.8	4.8	5	5	5	5	16	12	108	0	61
2	8	2	3	2	2.7	2.67	2.46	2.7	2.7	1.83	2.14	2.17	2.17	1	8	60	16	20
2	10	6	4	2.42	3.1	2.78	2.62	2.6	2.6	2.67	2.14	2.17	2.17	1	11	29	14	25
2	0	3	0	1.67	2.1	2.22	2.08	1.7	1.7	2	2.14	2.17	2.17	0	6	40	19	20
2	0	12	0	1.25	1.3	2.11	1.62	2.2	2.2	2.17	1.86	2.17	2.17	7	3	6	9	15
2	0	0	0	1.5	2.6	2.56	1.77	1.6	1.6	1.17	1.86	2.5	2.5	5	7	36	14	17
2	9	3	0	1.67	2.7	2.11	1.77	1.8	1.8	1.83	2.14	2	2	5	7	8	9	17
2	2	11	1	1.58	1.4	1	1.69	1.8	1.8	1.5	1.29	1.17	1.17	2	12	33	9	29
2	0	3	3	2.33	2.2	1.44	1.08	1.2	1.2	2.17	1	1.83	1.83	6	11	27	20	9
2	7	5	0	1	1.9	1	1.38	1.7	1.7	1.33	1.14	1.33	1.33	5	9	53	19	20
2	8	6	16	2.33	2	2.11	2	2	2	2	2	2	2	1	12	32	19	21
2	14	3	0	3	3.9	3.67	2.85	3.6	3.6	2.67	4	2.5	2.5	4	12	76	9	16
1	11	4	10	1.25	1.4	1.56	1.77	1.4	1.4	1.17	1	1.5	1.5	7	7	11	9	16
1	4	9	12	2.42	2.7	2.78	3.15	2.8	2.8	3.5	3.29	2.67	2.67	12	4	27	11	24
2	12	4	23	2.92	3	3.33	3.31	3.1	3.1	3.17	3.14	3	3	4	4	40	7	21
2	0	0	1	1.08	1.4	1.11	1.08	1	1	1.17	1.14	1.17	1.17	0	12	42	14	17
1	4	8	9	1.25	1.5	1	1.23	1.1	1.1	1.5	1.29	1.83	1.83	8	3	23	12	15
2	6	6	15	1.92	2.5	2	2.15	2.2	2.2	2.33	1.71	2	2	0	12	38	11	19
2	0	12	0	1.25	1.2	1	1.31	1.2	1.2	1.5	1.29	1.17	1.17	1	11	47	16	27
2	11	2	3	2.33	2.5	2.67	2.77	2	2	2.33	2.57	2.17	2.17	1	4	44	12	16
1	7	8	12	1.42	1.6	1.33	1.54	1.7	1.7	1.33	1.57	1.33	1.33	8	3	36	15	5
2	15	7	10	2.58	2.5	3.44	2.77	2.8	2.8	2.33	2	2.67	2.67	3	12	40	15	23
2	5	1	1	1.75	2.1	1.33	1.92	1.5	1.5	1.33	1.29	2.17	2.17	3	12	37	11	24
1	0	1	3	2.25	3.9	3.56	2.54	2.9	2.9	4	1.71	3	3	11	12	13	13	20
2	9	3	2	1.58	2.6	1.56	1.77	1.5	1.5	1.33	1	2.17	2.17	4	6	12	12	14
2	10	4	4	2.5	2.5	2.44	2.23	2.4	2.4	3	2.14	2.5	2.5	4	12	50	8	25
2	9	6	16	2.58	3.1	3.89	3.23	2.8	2.8	4	2.14	3.33	3.33	7	8	53	14	22
2	0	12	0	1.17	1.7	1.11	1.23	1.1	1.1	1.17	1.14	1.33	1.33	3	4	39	23	17
1	9	6	18	4.58	4.5	4	4	4.7	4.7	3.67	2.71	3.67	3.67	15	11	20	22	36
1	16	4	16	4	4.7	4.33	4.46	4.9	4.9	5	4.86	4.67	4.67	11	12	64	15	31
2	11	3	5	1.83	1.8	2.44	2.08	2.9	2.9	1.67	3	2	2	2	11	83	14	27
2	10	3	3	2.5	2.3	2	1.92	2.4	2.4	1.83	1.86	2	2	1	11	28	15	15
2	12	4	8	2.67	2.4	2.89	2.69	2.1	2.1	2.67	2.43	2.67	2.67	2	10	20	7	24
2	11	5	5	1.92	2.3	1.78	2.23	2.5	2.5	1.83	1.57	2.17	2.17	3	11	46	19	14
2	12	5	10	2.25	2.1	1.78	2.23	1.8	1.8	1.83	2.29	1.33	1.33	3	10	49	11	24
1	11	3	7	1.58	2.6	2.67	2.62	2.4	2.4	2	2.14	2.33	2.33	10	11	14	16	21
2	5	10	19	2.92	2.4	2.89	2.85	3	3	3.17	3	3.17	3.17	0	3	43	11	25
2	5	5	2	1.5	2.4	1.89	1.92	1.7	1.7	2	1.71	2	2	2	10	47	17	24
2	9	7	13	2.17	2.6	2.22	2.77	2.2	2.2	2.33	2.14	2.5	2.5	7	11	45	12	23
2	0	12	2	1.08	1	1	1.08	1.2	1.2	1.17	1.14	1	1	3	3	39	13	28
2	5	6	4	2.75	2.8	2.67	2.85	2.8	2.8	2.67	2.86	2.5	2.5	1	8	37	18	14
2	2	8	4	1.83	1.5	1.44	1.38	1.7	1.7	2	1.86	1.67	1.67	1	4	39	12	17
2	12	5	2	3.08	3.2	3.11	3.15	3.3	3.3	2.67	2.57	2.33	2.33	0	12	35	14	28
2	3	2	0	1.92	2.4	1.89	2	2.2	2.2	2	1.57	1.67	1.67	1	11	43	9	7
2	11	5	0	2.67	3.3	4.11	3	4.2	4.2	3.33	3.14	3.67	3.67	1	12	61	16	18
1	7	4	11	2	2.4	3.22	2.15	2.2	2.2	2	2.57	2.5	2.5	7	12	17	13	19
2	8	3	2	1.92	2.9	3.22	2.31	2.5	2.5	1.5	2.57	2.33	2.33	0	11	42	15	17
2	4	1	7	1.83	2	1.33	1.54	1.7	1.7	1.67	1.43	1.33	1.33	2	9	46	19	14
1	8	6	1	1.33	3	3	2.54	2.8	2.8	2	1.43	2.17	2.17	8	11	78	9	24
2	10	5	5	1.33	2.4	2.22	1.92	1.7	1.7	2	1.86	1.83	1.83	2	12	33	20	24
2	11	4	2	1.17	2.4	3	2.08	1.3	1.3	2	1.29	2	2	1	7	63	17	19
2	13	5	7	3.17	3.1	3	3.62	3.5	3.5	2.33	3.29	3	3	1	10	33	8	44
1	0	12	0	1.33	1.3	1.44	1.23	1.4	1.4	2.33	1.14	2.33	2.33	10	11	17	16	25
2	4	1	0	1.17	2.7	2.44	1.85	2.1	2.1	2	2.29	1.83	1.83	0	9	35	19	15
2	6	4	3	1.58	2.2	1.78	2.31	1.2	1.2	2.17	1.14	1.83	1.83	1	3	43	10	16
2	15	2	7	2.83	3.1	4.67	3.54	3.1	3.1	3.33	3.57	3.33	3.33	5	12	43	10	30
1	3	3	0	1.42	1.3	1.33	1.23	1.4	1.4	1.33	1.29	1.33	1.33	10	12	40	7	4
2	8	6	14	1.75	1.8	1.56	1.85	1.6	1.6	1.17	1.43	1.5	1.5	3	12	11	7	17
2	10	3	0	1.83	2.5	2.78	2.38	2.3	2.3	2	2.71	2.33	2.33	0	10	36	17	21
2	4	0	1	1.17	1.4	1.22	1.23	1.2	1.2	1.17	1.29	1.5	1.5	3	4	12	12	18
2	12	4	8	2.42	2.4	2.11	2.62	1.9	1.9	2	1.71	1.83	1.83	3	11	21	12	28
2	16	8	16	3	3.2	3.22	3.77	2.9	2.9	4	3.71	3.17	3.17	4	11	29	11	40
2	16	7	4	1.5	2.2	2	2.15	1.5	1.5	2	1.14	2	2	3	10	14	9	23
1	0	3	0	1	1.2	1	1	1	1	1	1	1	1	8	3	25	19	13
2	11	5	2	2.58	3.1	3.78	3.38	2.9	2.9	1.5	2.71	3	3	3	12	22	9	28
2	4	10	4	2.08	1.7	1.67	2	1.8	1.8	2.17	2.14	1.67	1.67	0	8	35	15	21
2	0	1	4	2.42	3.3	2.11	1.77	1.4	1.4	1.5	1.14	1.83	1.83	0	12	21	13	21
2	9	1	0	1.17	1.4	1.67	1.31	1.1	1.1	1.17	1.29	1.33	1.33	1	8	7	12	15
2	0	0	15	1.08	2.9	1.11	1.92	1.6	1.6	1.67	1	2.33	2.33	2	7	21	11	15
2	10	6	9	2.67	3.3	2.67	2.23	2.5	2.5	3	2.43	2.5	2.5	1	10	20	11	27
2	4	3	5	2.17	3.1	3.11	2.77	2.5	2.5	1.5	3.14	2.33	2.33	0	9	50	17	22
2	4	9	8	1.33	1.8	2.67	2.31	1.8	1.8	1.67	2.14	2.17	2.17	3	11	41	11	14
1	5	3	19	4.5	4.2	4	4.31	3.5	3.5	4	1.43	4.67	4.67	13	12	73	10	2
1	3	5	3	1.75	2.7	2.33	1.62	2.2	2.2	1.5	1.86	1.5	1.5	8	11	18	18	9
2	11	3	0	2.17	2.9	2.44	2.69	2.6	2.6	2.33	3.29	2.33	2.33	0	12	45	16	25
1	4	6	4	1.58	2.1	1.78	1.77	1.2	1.2	1.5	1.71	1.67	1.67	6	9	15	12	21
2	12	1	0	2.08	3.6	4.11	2.92	3	3	2.5	3.86	3.83	3.83	3	12	30	12	16
2	11	5	3	1.42	2.1	2.56	2	1.5	1.5	2.5	1.86	2.5	2.5	2	6	37	15	16
2	11	8	5	2.33	3.3	4.11	3.08	3.2	3.2	3.17	3.43	3.83	3.83	1	10	32	9	27
2	9	5	12	2.08	4.2	3.67	3.23	2.1	2.1	3.33	2.57	2.83	2.83	0	11	11	11	23
1	10	7	19	2.17	3	2.33	2.54	2.5	2.5	2.67	1.71	2	2	11	12	20	11	16
2	9	6	18	2	3.3	3	2.38	2.5	2.5	2.5	2.43	2.83	2.83	1	11	47	16	23
1	7	3	3	2	2	2.56	2.15	2.3	2.3	2	1.43	2	2	8	8	43	16	14
2	11	5	15	2.83	3.4	3	3	2.3	2.3	3.5	2.43	3	3	2	12	18	14	20
2	4	9	10	1.67	1.7	1.89	1.92	1.6	1.6	2	2.14	1.67	1.67	0	10	35	13	20
1	12	6	12	2.08	2.6	2.44	2.23	2.5	2.5	2.33	2.29	2.67	2.67	8	12	27	18	21
2	11	7	0	2.5	2.5	2.56	2.54	2.6	2.6	2.83	2.14	2.83	2.83	2	10	44	8	15
2	9	3	0	1.67	2.2	2.89	2.23	2.3	2.3	2	1.86	2.5	2.5	2	8	45	22	14
2	12	6	5	2.92	3.5	3.44	3.54	3.1	3.1	2.5	2.86	2.83	2.83	0	7	42	15	24
2	3	0	0	1	2	1.78	1.38	1.4	1.4	1.33	1	1.33	1.33	1	10	25	11	15
2	10	4	10	1.92	2.7	1.89	2.15	2.5	2.5	2.67	2.29	2.67	2.67	3	7	47	15	31
2	12	6	12	2.42	2.8	2.89	2.69	2	2	2	2.29	2.83	2.83	2	10	35	19	27
2	11	3	0	2.58	2.9	3.44	2.92	2.6	2.6	3	3	2.5	2.5	1	12	34	14	15
1	5	8	13	1.92	1.6	2	1.08	2	2	2.17	1.71	2.17	2.17	13	9	9	8	19
2	12	2	4	1.92	3.1	3	2.54	2	2	2.67	1.71	3.17	3.17	1	11	70	18	37
2	11	7	0	2.25	3.3	3.22	2.85	2.6	2.6	2.17	3.71	3	3	1	12	78	19	23
2	14	7	8	2.75	2.7	2.44	2.85	3	3	2.17	2.71	2.5	2.5	5	8	66	16	29
2	8	4	6	1.75	1.9	2	1.92	2.2	2.2	2.17	2	1.83	1.83	2	9	37	7	36
2	8	6	13	1.42	1.8	2	2	2.3	2.3	1.83	1.71	2.17	2.17	4	11	65	17	28
2	5	7	11	2.5	2.5	2.33	2.38	2.8	2.8	2.67	3	2.33	2.33	3	12	26	20	22
1	12	3	5	2.83	2.4	2.56	2.77	2.5	2.5	2.83	2.71	2.67	2.67	7	12	30	14	32
2	10	7	19	1.92	1.4	1.78	2.92	1.6	1.6	2	1.14	2.33	2.33	5	6	44	8	22
1	9	6	16	1.58	1.7	1.78	2.54	1.4	1.4	2	1	1.83	1.83	7	7	37	13	16
2	14	3	2	2.17	4	4.56	3.77	3.5	3.5	3.33	2.43	3.67	3.67	5	12	60	10	30
2	1	2	0	1.17	2.3	2.33	1.54	1.5	1.5	1.83	1.43	1.83	1.83	0	8	47	16	17
2	12	0	0	#N/A	#N/A	#N/A	#N/A	#N/A	#N/A	#N/A	#N/A	#N/A	#N/A	2	7	37	14	19
2	0	0	1	1.75	2	1.89	1.62	1.4	1.4	1.17	1	1.5	1.5	3	4	37	16	23
2	11	4	0	1.25	2.2	2.11	1.92	1.4	1.4	1.67	2	1.83	1.83	0	11	12	13	17
2	8	7	4	3.5	3.2	2.78	3.23	3.3	3.3	3.33	2.86	3.17	3.17	1	11	81	15	22
2	4	9	8	1.75	1.7	2.22	1.85	2.3	2.3	1.67	1.86	2.33	2.33	3	9	15	7	18
2	0	1	0	1.17	1.5	2.33	1.62	1.5	1.5	1.17	1.71	1.83	1.83	0	3	3	7	23
2	9	2	0	1.67	2	2.89	1.92	1.2	1.2	1.5	2.71	2.17	2.17	1	5	19	11	15
1	16	10	32	4.67	4.6	4.67	5	5	5	4.83	4.71	5	5	12	12	89	3	47
2	12	3	4	1.33	2.5	2.11	2.38	1.7	1.7	1.5	1.57	2	2	3	11	25	10	30
2	14	10	16	1.92	2.6	2.89	2.85	2.4	2.4	1.67	1.71	3.17	3.17	1	10	35	6	27
2	12	3	1	2.17	2.1	2.67	2	2.4	2.4	2.83	2.14	2.33	2.33	1	12	9	17	22
2	11	5	1	1.75	2.5	2.33	2.62	2.1	2.1	1.67	1.57	1.67	1.67	0	12	28	14	17
2	5	2	0	2.92	3.2	2.89	3	3.7	3.7	3	3.29	4.17	4.17	0	12	58	15	25
2	8	2	5	2.17	3.7	3.44	2.92	2.8	2.8	2.67	2	3	3	3	8	46	15	31
2	5	8	10	2.5	2.1	2.22	2.85	2.4	2.4	3	2.29	2.5	2.5	1	6	35	5	25
2	12	4	2	1.08	2.8	2.11	2.54	1.4	1.4	2	2.86	1.67	1.67	5	9	16	10	23
1	8	1	13	1	1.7	2.67	2.31	1.2	1.2	1.33	1.29	1.83	1.83	6	5	22	18	7
1	15	4	0	1.58	3.1	1.67	2.54	2	2	2	1.43	2	2	8	8	47	19	24
1	16	7	4	4.17	4.1	4.11	4	4.1	4.1	4.33	4.14	4.33	4.33	11	12	66	5	36
2	6	2	0	1.25	2.2	2.56	1.85	1.4	1.4	1.17	1.29	2	2	4	10	33	11	16
2	11	1	0	2.25	2.5	2.67	2.77	2.6	2.6	2.33	1.57	3	3	2	12	29	8	19
2	6	8	1	2.42	2.4	2.56	2.77	2.7	2.7	3.17	2.43	2.83	2.83	0	10	37	11	19
2	5	11	11	1.83	2.3	2.44	2.62	2.3	2.3	2.33	2.29	2.17	2.17	6	6	32	7	22
2	0	12	0	1.08	1	1	1.15	1.1	1.1	1.33	1	1	1	6	9	14	12	23
2	13	8	1	1	1	1	1.15	1.1	1.1	1	1.14	1.17	1.17	0	3	0	6	22
2	9	7	17	2.25	2.6	2.33	2.38	2.3	2.3	1.67	1.57	2.5	2.5	2	11	22	13	22
2	10	4	21	3.17	2.9	2.67	2.77	2.8	2.8	2.83	2.86	3	3	3	12	17	13	27
2	12	7	14	2.75	2.3	2.56	2.77	2.8	2.8	3	3.14	2.33	2.33	3	12	46	11	35
2	10	5	7	2.75	3	3.33	2.92	2.6	2.6	2.83	3.14	3	3	0	10	46	15	16
1	4	5	8	2.08	1.9	2.33	2	2	2	2	2	2.33	2.33	8	3	34	20	12
2	7	6	12	2.5	2.7	2	2.46	3.2	3.2	3.33	2.14	2.83	2.83	4	12	36	1	7
2	6	0	0	2.42	2.7	2.22	2.15	1.9	1.9	1.33	2.71	2	2	0	10	37	18	26
2	3	9	0	1.25	1.3	1.11	1.54	1.6	1.6	1.67	1.43	1.67	1.67	2	4	58	18	19
2	13	8	12	3.08	4.7	4.22	3.92	3.8	3.8	4.33	2.14	4.5	4.5	0	6	25	12	32
2	15	5	11	2.5	4.2	4.33	4.23	4.7	4.7	4.67	4.14	4	4	9	12	34	12	36
2	6	7	9	2.75	3.4	3.78	2.92	2.7	2.7	3	3.71	2.33	2.33	1	12	65	12	34
2	6	4	0	1.33	2.1	2.11	1.23	1.3	1.3	1	1	1.33	1.33	0	5	42	18	15
2	16	8	19	2	3.7	3.67	2.92	2.8	2.8	2.17	2.86	3.17	3.17	1	11	51	4	21
2	11	1	0	1.33	2.8	2.56	2.15	1.6	1.6	2.17	2	2	2	0	12	11	13	24
2	0	12	0	1.17	1.3	1.44	1.31	1.4	1.4	1.5	1.14	1.5	1.5	1	5	46	18	14
2	8	4	0	1.25	1.7	1.89	1.62	1.1	1.1	1.33	1.43	2.33	2.33	2	5	36	9	17
2	7	0	0	1.83	2.5	1.44	1.54	1.3	1.3	2.5	1.29	2	2	2	9	37	16	25
2	12	1	3	2	3	2.56	2.62	1.7	1.7	1.17	2	2.33	2.33	2	9	19	7	23
2	3	3	1	1	2.1	2.11	2	1.4	1.4	1.83	1.86	1.5	1.5	1	6	17	12	16
1	3	3	4	1.42	2	1.78	1.54	1.3	1.3	1.33	1.14	1.33	1.33	8	4	43	21	13
2	2	5	0	1.17	2.2	2.33	2.62	2.2	2.2	1.67	1.86	2.67	2.67	1	11	49	13	28
2	4	3	0	1.42	2	2	1.77	1.6	1.6	1.5	1.29	2	2	2	9	18	12	20
2	9	3	4	1.42	2.2	2.11	2.31	1.8	1.8	1.33	2.29	2.33	2.33	5	6	8	10	14
1	11	1	2	1.25	2.3	2.11	1.77	1.5	1.5	1.33	1.43	2.83	2.83	6	7	25	12	13
2	4	9	13	1.92	1.2	1.67	1.92	1.8	1.8	2	1.71	1.83	1.83	2	6	45	11	28
2	0	0	1	1.5	1.6	1.67	1.69	1.8	1.8	1.33	1.29	1.67	1.67	1	5	40	14	19
1	7	2	0	1.08	1.5	1.78	1.62	1.2	1.2	1.83	1.14	1.67	1.67	12	3	53	13	23
1	15	5	15	3.08	4.3	4	3.69	3.4	3.4	3.83	2.71	4	4	12	11	64	4	39
2	1	2	1	2.33	2.1	2.22	1.92	2.3	2.3	2	2.57	2	2	0	9	38	12	19
2	16	7	8	1.42	3.8	4.56	3.62	3.5	3.5	3.33	2.71	4.33	4.33	2	7	25	2	36
2	9	3	8	1.83	2.8	3.11	2.77	2	2	2.83	2.29	2.83	2.83	3	12	52	15	17
2	3	0	3	1.08	1.7	2	1.54	1.2	1.2	1.17	1.57	1.17	1.17	6	8	24	14	8
2	13	7	15	1.92	3.1	2.56	3.08	2.5	2.5	2	1.71	2.33	2.33	5	9	40	11	31
2	5	4	0	1.25	2.2	2	1.77	1.7	1.7	1.67	1.29	1.83	1.83	1	3	17	12	14
2	11	4	0	2.17	2.7	2.78	2.54	2.4	2.4	1.83	1.57	3	3	2	11	61	15	25
2	4	9	8	1	1.1	1	1	1.1	1.1	1.17	1.14	1	1	2	3	0	9	21
1	12	3	24	1.92	1.7	1.67	2.08	2	2	2.17	1.86	2	2	9	12	2	13	5
1	4	6	16	2.75	2.9	3	3	3.2	3.2	3.5	3.29	3.33	3.33	7	11	49	11	16
2	4	9	8	1	1.3	1	1.15	1.2	1.2	1.33	1.14	1	1	3	10	43	9	19
2	4	5	15	1.42	1.3	1.22	1.54	1.6	1.6	1.33	1.29	1.33	1.33	0	11	30	16	16
2	10	4	11	2.08	2	2.22	2.38	2	2	2	1.86	2	2	2	8	38	17	20
2	8	7	15	2	1.9	2	1.92	2.2	2.2	2.33	1.86	2	2	4	12	38	11	10
2	15	4	17	2	1.9	2.11	2.08	2.2	2.2	2.17	2	2.5	2.5	4	11	14	10	23
1	0	12	0	1.17	1.1	1.22	1.38	1.2	1.2	1	1.14	1.17	1.17	11	10	18	15	10
2	6	7	15	1.58	1.7	1.56	1.62	1.9	1.9	1.33	1.57	1.67	1.67	0	9	39	11	18
2	12	6	11	3.25	3.3	3.22	2.92	3	3	3.17	3	3.33	3.33	4	10	51	17	22
2	16	0	0	1.83	1.9	1.89	2.54	2	2	2	2.14	2.17	2.17	1	12	23	17	14
2	10	6	3	2.92	3.1	2.78	3.54	3.1	3.1	3.17	3.71	3.33	3.33	1	10	44	8	29
2	2	1	4	1.92	3	2.44	1.92	1.9	1.9	3.17	1.43	2.83	2.83	6	11	18	10	17
1	4	1	2	2.42	2.5	2.11	2.69	2.4	2.4	3.17	2.29	2.17	2.17	7	10	13	21	37
2	13	2	2	1.17	1.7	1.33	1.46	1.2	1.2	1.33	1.14	1.33	1.33	8	12	22	4	9
1	8	6	16	1.42	2.1	2.67	2.38	1.1	1.1	1.67	2.14	1.67	1.67	12	7	31	12	21
2	11	10	13	2.5	3.3	3.33	3.54	3.3	3.3	2.33	3.14	2.67	2.67	1	11	26	12	28
2	11	6	0	1.92	2.8	2.56	2.54	2.5	2.5	2.17	1.71	2.83	2.83	3	12	25	9	17
2	3	7	6	1.42	1.8	1.67	1.85	1.6	1.6	1.67	1	1.83	1.83	4	4	43	12	16
2	0	0	0	1.83	2.6	1.67	1.31	1.9	1.9	2.83	1	1.67	1.67	3	11	30	16	16
1	11	7	13	2	2.2	2.56	2.15	1.8	1.8	2.83	1.71	2	2	11	9	25	8	24
2	11	5	1	1.58	2.3	2.22	2.31	1.8	1.8	1.17	1.71	2.33	2.33	2	4	59	8	15
2	11	4	4	2.33	3.5	3.56	3.15	2.6	2.6	2.5	2.14	3.17	3.17	5	11	37	16	27
2	2	8	13	2.25	2.8	2.56	2.69	2.8	2.8	2.67	2.57	2.83	2.83	2	11	49	19	14
2	4	9	0	2.58	2.5	2.44	2.69	2.8	2.8	2.67	2.71	2.67	2.67	3	10	21	12	25
1	8	6	12	2.92	2.1	2	1.85	2	2	2	1.29	2.17	2.17	9	10	21	16	13
1	16	6	14	2.25	3.9	3.89	4.38	3.7	3.7	3.17	4	3.83	3.83	6	12	29	14	33
2	12	4	0	1.75	2.4	2	2.62	1.4	1.4	1.33	1.14	1.67	1.67	0	3	39	14	23
2	4	8	2	1	1	1	1.08	1.1	1.1	1.17	1	1	1	6	0	5	22	21
2	16	10	15	2	3.9	4.22	3.92	3.2	3.2	1.83	3.14	3.33	3.33	4	12	41	12	37
2	8	7	19	2.25	2.1	2.56	2.38	2.6	2.6	2.83	2.43	2.17	2.17	2	3	49	13	22
2	12	5	0	2	2.4	2.44	2.62	2	2	1.5	1.57	2.83	2.83	1	9	4	5	27
2	12	6	17	2.5	3.2	3.33	3.08	3.1	3.1	2.33	3.14	3	3	3	10	41	11	22
1	12	8	12	1	1.9	2.33	2.15	1.5	1.5	1.83	1	1.17	1.17	7	7	26	16	23
2	0	12	6	1.08	1.3	1	1.31	1.4	1.4	1.5	1.14	1.33	1.33	0	8	37	8	15
2	7	8	12	1.67	2.5	2.22	2.31	2.1	2.1	2.33	1.57	3.33	3.33	2	12	69	1	27
1	6	3	1	2.42	2.2	2.22	2.23	2.6	2.6	2.5	2	2.33	2.33	8	11	29	16	15
2	10	2	0	1.33	3.3	2.11	2.08	2	2	2.67	1.43	1.67	1.67	1	12	34	15	30
2	3	2	3	1	2	2.22	1.15	1.3	1.3	1.5	1	1.67	1.67	1	11	32	11	6
2	3	7	11	1.75	2.2	2.11	1.69	1.6	1.6	1.67	1.71	2	2	1	6	33	11	21
1	12	3	1	2.08	2.1	2.44	2.08	1.9	1.9	1.5	1.57	1.83	1.83	8	10	37	11	18
1	10	5	15	1.83	2.7	2.33	1.92	1.6	1.6	2.67	1.86	1.67	1.67	11	5	36	12	29
2	12	6	4	2.42	3.5	3.33	3	3.1	3.1	2.33	2.57	2.33	2.33	4	11	57	8	23
2	6	4	0	3.33	3.9	4	2.69	3.8	3.8	3.33	3.57	3	3	2	12	18	9	15
2	5	7	0	2.17	2	2.33	2	2.3	2.3	3.17	3.29	3	3	0	8	33	12	16
2	2	2	1	1.17	2.4	1.56	2.15	1.7	1.7	2	1.43	2.67	2.67	2	3	40	15	15
2	13	8	8	1.67	2.5	1.78	2.62	2	2	1.83	1.29	2.17	2.17	1	12	24	9	25
2	4	3	3	2	2	2	2	2	2	2	2	2	2	0	9	59	23	17
2	4	9	8	2.25	2.3	2.22	2.23	2.4	2.4	2.33	2.14	2.33	2.33	6	12	33	21	31
2	4	9	1	1.08	1.7	1.11	1.15	1.6	1.6	1.33	1.29	1.33	1.33	1	12	38	21	26
2	11	4	8	2	2.4	2.44	2.92	2.1	2.1	2.17	2	2	2	0	12	41	16	26
1	14	4	2	2.17	3.1	2.78	2.69	2.4	2.4	2.17	2.14	2.5	2.5	10	6	49	13	25
1	13	8	20	4.42	4.2	4.22	3.85	4.4	4.4	3.17	3.14	4.83	4.83	9	11	42	12	24
2	5	2	1	1.25	2.1	1.67	1.85	1.5	1.5	1.33	2	1.67	1.67	1	4	36	12	16
2	8	0	0	1.25	2.1	1.67	2	1.5	1.5	1	1.43	1.5	1.5	6	7	27	20	11
2	12	3	19	1.92	2	2	2.08	1.9	1.9	2.5	2.14	2.5	2.5	1	9	62	11	39
2	12	7	16	1.25	2.7	2	2.46	1.9	1.9	1.33	1.71	2.5	2.5	1	9	11	12	21
1	16	6	20	3.92	4.3	4.22	3.69	4.3	4.3	3.33	3.43	5	5	11	12	53	4	28
2	9	3	4	1.83	2.4	2.56	2.38	2.5	2.5	1.33	1.57	2.33	2.33	4	12	31	12	20
2	0	4	0	1.67	2.7	2.67	1.85	1.9	1.9	2.33	2.14	2	2	1	10	36	23	27
1	7	4	11	1.17	2.1	1.33	1.31	1.2	1.2	1.83	1	2.67	2.67	9	4	16	14	8
1	12	10	19	4.67	4.4	4.89	4.38	4.7	4.7	4.83	5	4.83	4.83	9	12	46	5	38
2	16	0	29	1	1	1	1.08	1	1	1	1	1	1	3	11	57	18	43
2	8	6	8	2	2.6	2.44	2.08	2.3	2.3	2.5	2.29	2.5	2.5	3	10	43	22	18
2	8	2	0	1.33	2.2	2.56	2.15	1.7	1.7	1.67	1.86	2	2	0	5	50	15	16
2	2	6	0	2.33	2.4	2	2	2.1	2.1	2.17	2	2.5	2.5	5	11	45	18	26
2	12	4	3	1.92	2.8	2.56	2.85	1.4	1.4	2.33	2.29	2	2	3	8	52	11	30
2	9	2	6	1.58	1.8	1.67	1.85	2.2	2.2	1.67	1.29	1.5	1.5	1	6	6	11	18
2	16	9	9	2.42	2.4	3.44	3.38	2.3	2.3	2	3	2.67	2.67	0	9	21	11	30
2	11	1	0	2	2.5	2	2	2.1	2.1	1.67	1	1.83	1.83	4	6	35	16	18
2	7	4	0	1.58	2.3	2.56	3	2.2	2.2	2.33	2.14	2.5	2.5	5	10	38	14	20
2	12	3	9	2.33	3.2	2.89	3	3.2	3.2	2	2.57	3	3	6	10	36	14	29
2	8	6	16	2.08	2	1.78	2	2.2	2.2	2.33	2.14	2.33	2.33	6	12	48	6	28
2	4	9	8	3	2.7	3	3	3	3	3.17	3	3	3	2	11	43	16	21
2	15	9	5	2.58	3	2.56	2.92	2.4	2.4	2.17	1.43	1.83	1.83	4	11	35	12	26
2	8	6	0	1	1.7	1.56	1.46	1.3	1.3	1	1.57	1.5	1.5	0	3	37	16	18
2	12	3	12	1.67	2.5	2.44	2.08	1.9	1.9	1.5	2.43	1.67	1.67	2	11	17	21	15
2	14	10	1	2.92	3.4	3.78	3.85	3.4	3.4	2.5	3.57	2.67	2.67	2	12	42	19	34
1	4	10	19	1.33	1.1	1.11	1.15	1.5	1.5	1	1.29	1.33	1.33	10	10	6	8	8
1	0	12	0	1	1.1	1	1.08	1	1	1	1.14	1	1	8	7	92	8	53
2	14	6	12	3.92	4.3	3.89	3.77	3.8	3.8	3.5	3.86	3.83	3.83	3	12	30	1	46
2	7	0	0	2	1.8	1.78	2.38	2.2	2.2	2.17	1.86	2	2	1	10	39	20	24
2	11	6	2	2.5	2.8	2.89	2.54	1.8	1.8	2.5	1.86	2.67	2.67	1	5	21	12	22
2	12	3	3	1.75	1.9	2.11	1.85	2	2	1.83	2	2	2	1	6	31	12	23
2	12	3	4	2.25	3.8	4	3.23	3.4	3.4	3.5	2.57	3.67	3.67	0	12	58	13	26
2	14	7	11	2.67	3.3	3	3.23	2.9	2.9	2.5	3.43	3.17	3.17	6	12	54	6	27
2	4	9	8	2	2.3	2.78	2.77	2	2	2	2.29	2.67	2.67	4	9	62	17	35
2	4	5	0	2.25	2.2	1.33	2.08	2.1	2.1	1.83	1.29	2.33	2.33	0	6	37	11	17
2	5	4	7	2.25	2.5	2.44	2.69	2.8	2.8	3.17	3.29	2.33	2.33	7	12	28	18	28
2	15	2	2	2	3.1	3.33	3.08	2.4	2.4	2.17	3.29	2.17	2.17	2	11	35	11	34
2	12	3	0	2	2.8	3	2.77	2.4	2.4	2.67	1.86	3.83	3.83	0	10	34	8	23
2	10	8	8	2.33	3.6	3.67	3.38	2.8	2.8	2.33	2.71	3	3	2	12	34	13	28
2	3	4	2	2.17	2.9	2.44	2.62	1.5	1.5	1.5	1.43	2.17	2.17	2	7	35	13	16
2	6	0	1	2.17	2.3	2.11	1.69	2.3	2.3	2.33	1.86	1.83	1.83	4	10	42	17	20
2	8	6	16	2.83	2.7	2.67	1.85	2.2	2.2	1.83	1.29	3.33	3.33	8	9	43	23	5
1	12	8	13	2.33	2.6	4	2.92	2.6	2.6	2.83	3.57	3	3	12	7	74	14	36
1	11	4	6	1.42	2.8	1.89	1.92	1.4	1.4	1.67	1.14	2.17	2.17	12	9	20	19	24
2	8	2	0	2.17	3.2	2.11	2.31	2.4	2.4	3.33	1.29	3.17	3.17	4	9	56	23	21
2	6	2	4	1	1.7	1.67	1.69	1.5	1.5	1.67	1.57	1.5	1.5	1	5	29	12	16
2	0	6	0	1	1.9	2.11	1.38	1.1	1.1	1.17	1.29	1.83	1.83	1	8	57	13	14
2	3	3	2	1.42	2.1	2.22	1.69	1.7	1.7	1.67	1	2.5	2.5	2	4	41	14	16
2	12	4	18	1.83	1.9	1.89	1.69	1.8	1.8	1.67	2	2	2	2	6	32	10	29
1	11	4	16	1.08	1.3	1.11	1.31	1.1	1.1	1	1	1	1	10	4	19	16	18
2	8	0	7	1.75	2.4	2.33	2	2.3	2.3	2.33	2.43	2.17	2.17	1	10	35	17	25
2	7	5	8	1.75	2.4	1.89	1.77	1.8	1.8	1.5	1.71	1.83	1.83	2	9	17	9	17
1	0	1	4	1.33	1.5	1.56	1.46	1.2	1.2	1.17	1.29	1.5	1.5	12	8	30	19	16
2	4	9	8	3.42	3	3.89	3.46	3.4	3.4	4.17	3.29	3.67	3.67	3	8	27	9	28
2	0	1	3	1	1.9	1	1.31	1	1	1	1	1.5	1.5	7	3	21	17	10
2	16	5	7	3.42	4	4.33	4.08	4.3	4.3	3.33	3.29	4.33	4.33	2	12	58	11	39
2	6	8	10	2.08	2.4	2	1.69	2	2	2.83	1.71	1.67	1.67	2	5	0	10	0
2	0	12	8	1.83	1.6	1.44	1.38	1.5	1.5	1.17	1.29	1.17	1.17	1	12	51	16	22
2	0	12	0	1.33	1.5	1.33	1	1.5	1.5	2.5	1	1	1	8	7	45	18	9
2	2	1	4	1.42	2.8	1.89	2.15	1.3	1.3	1.17	1.43	2.5	2.5	2	7	20	11	14
2	5	0	0	1.75	2.6	1.78	2.23	1.7	1.7	1.83	1.43	2	2	6	7	26	13	14
2	12	4	2	1.5	3.1	3.67	2.69	2.4	2.4	2.67	2.29	3	3	3	11	41	14	25
2	6	2	0	3.33	3.7	3.33	3.38	3.7	3.7	4	4	3.83	3.83	0	7	42	10	15
1	12	8	14	3.75	3.7	4	4.08	4.4	4.4	4.5	3.71	4	4	11	12	84	11	36
2	1	0	1	1.33	1.6	1.33	1.15	1.1	1.1	1.17	1.43	1.17	1.17	0	4	35	20	18
2	0	0	0	2.33	2.8	2.56	2.38	2.2	2.2	1.83	2.57	2.5	2.5	1	9	40	18	22
2	16	3	18	1.58	2.7	3	3.08	2.3	2.3	2.5	2	3	3	4	11	29	14	31
1	5	6	13	1.17	1.9	1.67	1.77	1.4	1.4	1	1.57	1.67	1.67	13	1	39	11	23
2	1	0	1	2.42	2	1.67	1.62	2.8	2.8	1.83	1.29	1.83	1.83	1	7	24	11	15
2	12	1	4	2.17	1.8	2.44	2.38	2.1	2.1	2	1.86	2.17	2.17	2	9	64	15	29
2	6	2	0	1.58	3.1	2.67	2.23	1.7	1.7	2.83	3.14	2.17	2.17	1	10	43	17	15
2	12	0	4	1.08	3	3	3.08	2.5	2.5	2.5	1.43	2.5	2.5	2	11	62	15	16
2	10	6	4	3.33	2.4	1.89	2.77	2.8	2.8	1.5	1.29	2.33	2.33	1	11	22	16	21
2	8	8	4	1.08	2	2	2.08	1	1	2	1.14	2.17	2.17	0	3	45	17	27
2	0	1	4	1	1.7	1.78	1.85	1.2	1.2	1	1.43	1.67	1.67	6	8	11	9	11
1	15	12	14	1.92	3.7	2.89	2.85	2.3	2.3	2.67	1.86	2.33	2.33	9	10	43	17	26
2	3	2	0	1.42	1.9	1.67	1.92	1.4	1.4	1.67	1.14	2.17	2.17	5	3	23	11	25
2	0	0	0	1.58	2.6	1.56	1.77	1.3	1.3	1.33	1.29	1.83	1.83	4	3	16	8	26
2	3	2	6	1.08	1.7	1.11	1.69	1.1	1.1	1.33	1	1.83	1.83	0	6	19	10	15
2	13	2	0	1.08	2	2.56	2.54	1.9	1.9	2.33	1.14	1.83	1.83	7	12	18	8	13
2	10	5	0	1.5	2.9	2.67	2.15	1.7	1.7	1.5	1.14	2.17	2.17	2	11	20	12	21
2	4	2	0	1.25	2.2	2.78	1.85	2	2	2.33	2	3.17	3.17	3	9	10	12	15
2	8	6	10	2.58	3.1	3	3.08	2.3	2.3	2.17	1.71	2.17	2.17	1	11	40	11	24
2	5	4	1	2.17	3.2	2.44	2.31	3	3	2.33	2.43	1.67	1.67	2	11	19	23	28
1	11	3	25	2.67	3.1	3	3.08	3	3	2.5	2.43	2.67	2.67	10	12	23	14	26
2	6	6	9	1.08	3.2	2.67	1.92	1.5	1.5	1.83	1.43	2.5	2.5	5	9	52	12	20
1	13	3	8	2.33	2.2	2.22	2	2.3	2.3	2	1.57	1.83	1.83	6	9	54	15	18
2	8	3	2	1.25	2.4	2.33	2.08	1.7	1.7	1.67	1.71	2.17	2.17	1	11	53	9	20
2	7	6	2	1.42	1.9	1.89	1.46	1.3	1.3	1.17	1.43	1.33	1.33	3	9	21	12	14
1	4	2	7	1.17	2.4	1.67	1.54	1.2	1.2	1.17	1.43	1.17	1.17	8	6	39	21	9
2	13	6	4	1.58	1.9	2.89	2.46	2.2	2.2	1.5	1.57	2.5	2.5	4	9	38	13	19
2	16	5	3	1.17	2.6	1.67	2.62	1.4	1.4	2.33	1	2.17	2.17	2	9	36	10	23
2	8	4	14	2.25	2.6	2.89	2.31	2.8	2.8	2.83	3	2.5	2.5	2	12	50	13	15
2	6	1	0	1.25	2.3	2.44	2.31	1.7	1.7	1.33	1.71	2.17	2.17	0	7	17	10	15
2	8	6	17	2.83	3	4.11	3.08	2.8	2.8	3.17	3.29	3.67	3.67	2	12	21	11	13
2	3	3	2	1.75	2.4	2.33	1.62	1.5	1.5	1.83	1.86	2	2	1	9	46	15	15
1	0	0	4	1.75	2.2	1.56	1.38	1.4	1.4	1.67	1.57	1.33	1.33	12	9	17	19	5
1	1	4	4	2	2.5	3	2	1.8	1.8	3.67	3.86	1.67	1.67	10	11	32	15	19
2	0	1	0	1.75	2.2	2.11	2	1.7	1.7	1.5	1.29	1.83	1.83	5	6	30	9	21
2	8	2	4	1.42	2.1	1.44	1.69	1.3	1.3	1.17	1	1.17	1.17	0	6	16	10	30
2	7	4	4	1.58	2.7	2.22	2.15	2.1	2.1	1.5	1.57	2	2	1	7	61	15	17
1	4	3	3	1.25	1.5	2.11	1.92	1.6	1.6	2.33	1.14	1.33	1.33	9	6	15	13	19
2	6	5	3	1.83	2.2	2.56	2.08	2.2	2.2	2.17	1.86	2	2	0	10	42	12	22
1	13	0	6	1.83	1.9	2.22	2.08	2	2	2.17	2.43	2	2	7	0	26	12	24
2	12	2	2	2	1.8	2.33	1.85	1.4	1.4	1.83	1.71	1.5	1.5	2	7	28	6	17
2	7	2	2	1.75	2.9	2.78	3.15	2.8	2.8	2.5	1.43	3.33	3.33	0	8	50	11	15
1	15	7	12	2.08	2.9	2.78	3.69	2.9	2.9	2.67	2.86	3	3	11	11	43	15	33
2	1	1	1	2.17	2.2	3.11	1.62	3.1	3.1	2.5	2	1.83	1.83	2	11	61	20	17
2	10	4	3	1.67	2.1	2.44	2.46	2	2	1.5	2.86	1.5	1.5	6	5	26	16	28
2	8	4	5	2.5	3.3	3	3.46	2.5	2.5	1.5	2.71	2.67	2.67	7	11	29	12	31
2	8	10	11	1.17	2.7	2.89	2.69	1.6	1.6	1.83	2	1.5	1.5	7	9	38	17	19
2	4	9	2	2.25	2.2	1.78	2.15	2.2	2.2	1.67	1.43	1.67	1.67	0	4	49	16	15
1	8	4	6	1	1.4	1.56	1.08	1.2	1.2	1.17	1.29	1.5	1.5	10	3	10	11	6
2	4	0	0	1.42	2.3	2.11	2.08	1.7	1.7	1.33	1.29	2	2	0	4	39	19	16
2	12	0	0	1.75	2.6	2.89	2.23	2.2	2.2	1.33	2.57	2	2	0	6	41	13	18
1	8	3	8	1.75	3.1	3.78	2.38	2	2	2.5	1.57	2.67	2.67	12	6	50	18	14
2	5	9	1	2.08	2.4	2.67	2.38	2.1	2.1	1.5	2.43	2	2	1	12	29	10	33
2	6	9	9	1.33	1.3	1.56	1.15	1.5	1.5	1.33	1.29	1.83	1.83	9	8	31	10	5
2	6	2	2	1.33	2.8	2.56	2.46	2.1	2.1	2.5	2.29	2.17	2.17	2	8	42	14	27
2	2	1	2	2.42	2.3	2.11	2.15	2.1	2.1	1.33	2.71	1.67	1.67	2	7	37	19	17
2	12	6	12	1.83	2.8	3.56	2.31	1.9	1.9	1.67	2.43	2.33	2.33	3	8	44	15	25
2	1	9	2	1.33	1.2	1.33	1.46	1.1	1.1	1	1.14	1	1	3	8	11	9	15
2	9	1	2	1.58	2.1	2.11	1.85	1.5	1.5	1.67	1.71	2	2	8	9	36	8	29
2	13	0	4	1.92	2.2	2	1.62	2	2	2	2	1.83	1.83	0	9	37	7	25
2	6	2	0	2.17	2.8	2.89	2.54	2.4	2.4	2.5	1.57	2.5	2.5	2	11	65	16	18
2	0	1	1	1	1.4	1.33	1.23	1.2	1.2	1	1	1.5	1.5	0	8	56	15	15
2	1	2	4	1.25	1.5	1.33	1.38	1.1	1.1	1.17	1	1.17	1.17	6	1	6	7	18
1	12	9	11	2.5	2.9	2.89	2.85	2.8	2.8	2.5	3	2.33	2.33	9	11	72	14	19
2	0	0	4	1.5	1.9	1.78	1.38	1.6	1.6	1.5	1.14	1.5	1.5	6	4	36	21	7
2	4	4	2	2.08	2.5	2.22	1.92	2.5	2.5	1.33	1.86	2.17	2.17	1	11	33	13	17
2	0	12	4	1.08	1	1	1.23	1.2	1.2	1.33	1.43	1.17	1.17	2	7	30	11	14
1	0	1	0	1.17	1.7	1.44	1.08	1.3	1.3	1.17	1	1.33	1.33	6	3	18	19	10
1	2	0	6	2.33	3.2	2.78	2	2.6	2.6	2.17	1.43	3	3	10	8	32	16	13
1	9	7	0	1.33	1.6	1.67	2.08	1.4	1.4	1.5	1.14	2.17	2.17	7	5	17	12	13
1	7	1	4	1.25	2.2	1.89	1.69	1.2	1.2	1.67	1.43	1.83	1.83	8	6	18	17	11
1	12	6	22	2.08	2.2	1.67	2.23	2.2	2.2	2.33	1.71	1.5	1.5	8	12	28	15	25
2	11	8	14	2	4.3	2.89	3.38	2.8	2.8	2.5	3.14	3.5	3.5	0	10	90	15	17
2	3	2	2	1.08	2.6	1.78	1.54	1.5	1.5	1.33	1.43	1.67	1.67	2	6	24	10	18
2	10	0	0	1	2	1.78	1.69	1.3	1.3	1	1.43	1.17	1.17	1	10	58	18	18
2	9	3	3	2.33	4.6	3.22	3.23	2.6	2.6	3.17	2	3.17	3.17	9	11	41	9	32
2	8	6	4	1.17	2.9	2.22	1.92	1.3	1.3	1.17	1	1.67	1.67	0	3	27	9	15
2	11	6	0	1.08	1.9	1.78	2	1.4	1.4	1.17	1.29	2	2	1	8	51	12	14
2	6	5	0	2	2.2	2.33	2.08	2.4	2.4	2.33	2.14	2.33	2.33	1	12	25	11	19
2	15	6	2	1.08	1.5	2.44	1.69	1.4	1.4	1.5	1.14	1.67	1.67	1	10	3	9	21
1	4	10	0	2.17	1.6	1.67	1.69	2	2	1.67	1.43	1.67	1.67	9	9	10	10	8
1	5	10	16	1.75	2.1	1.22	1.69	1.1	1.1	1.17	1.57	2	2	8	3	7	9	21
1	11	6	8	2.83	3	3.22	3.08	3	3	2.83	2.86	3	3	7	12	53	12	23
2	3	3	1	1.42	2.3	1.78	1.92	1.3	1.3	1.33	1.29	1.83	1.83	0	4	35	11	19
1	15	3	6	1.42	2.4	2	2.85	1.5	1.5	1.33	1.71	1.83	1.83	11	9	44	14	17
2	0	2	0	1.25	1.7	1.44	1.46	1	1	1	1.86	1	1	0	4	31	12	16
2	0	2	0	1.33	2.2	1.56	1.23	1.2	1.2	1	1.14	2	2	3	4	31	12	17
2	11	1	0	2.17	2.2	2.44	1.85	2.1	2.1	2.17	1.29	1.83	1.83	2	8	37	11	20
2	13	1	5	3.67	3.1	4.11	3.31	4.4	4.4	2.67	3.71	3.5	3.5	6	12	53	9	23
2	8	0	2	1.08	1.7	1.89	1.54	1.6	1.6	1.5	1.86	1.33	1.33	1	7	3	11	18
2	8	3	8	1.17	2.3	2.33	2.38	2	2	2.5	3	1.83	1.83	1	8	40	13	23
2	2	0	6	1	2.4	1.67	2.08	1.6	1.6	2	1.14	1.5	1.5	5	8	31	12	15
2	6	0	0	1	2.1	1.67	1.77	1.7	1.7	1.17	1.57	1.5	1.5	0	10	5	11	23
1	8	5	0	1.83	2.1	1.67	1.69	2	2	1.33	1.29	1.5	1.5	8	5	18	22	18
2	12	7	12	2.92	2.9	3.44	3.31	3.1	3.1	3	3.43	3.5	3.5	1	10	54	12	37
2	3	10	14	2.08	2	2.22	1.69	2	2	2.5	1.57	1.83	1.83	2	10	19	8	26
2	11	7	3	2.42	3	2.67	3	2.9	2.9	3.17	3.86	2.67	2.67	2	12	47	15	28
2	1	2	0	1	1.3	1.33	1.38	1.1	1.1	1	1	1	1	0	4	21	5	17
1	0	12	8	1.42	1.6	1.44	1.08	1	1	1.17	1	1.5	1.5	10	2	17	11	16
2	12	4	0	3.08	3.8	3.67	3.38	4.1	4.1	3.83	2.86	3.83	3.83	3	12	68	19	23
2	10	5	8	2	3.3	3.44	2.69	2.8	2.8	2.67	3	2.17	2.17	0	12	23	15	29
2	4	1	3	1.67	2.6	2.44	2.15	1.9	1.9	2.17	2.14	2.17	2.17	1	8	31	10	24
1	7	6	8	2.33	2.8	3	2.69	2.7	2.7	2.83	2.86	2.67	2.67	6	5	51	11	20
2	10	5	6	1.08	1.9	2	1.69	1.4	1.4	1.33	1.71	1.17	1.17	1	9	14	12	18
2	4	5	5	2.42	1.7	1.67	2	2.1	2.1	2	1	1.5	1.5	1	8	37	18	14
1	11	5	11	1.5	2.7	2.33	2.23	1.7	1.7	3.17	1.29	2.17	2.17	9	11	29	7	28
2	12	5	18	2	2.1	2.78	3.08	2.8	2.8	2.67	2	1.83	1.83	3	11	24	10	32
2	9	2	0	1.25	2.2	2.78	2.08	2	2	1.83	1.86	2.17	2.17	1	10	47	16	24
2	8	5	13	2	2.4	1.89	1.92	2.1	2.1	2.17	2	2.5	2.5	0	12	65	19	16
2	8	2	7	1.75	2.9	2.22	2.15	2.3	2.3	1.67	1.86	2.33	2.33	3	12	19	16	16
2	12	5	16	1.58	2.8	2.67	2.62	2.3	2.3	1.67	2.43	2.33	2.33	3	11	27	13	24
1	10	7	3	1.17	2.1	2	2	1.3	1.3	1.5	1.29	1.5	1.5	7	4	14	15	13
2	9	1	0	2.25	3.7	3.22	2.69	2.5	2.5	2.5	2.14	2.67	2.67	5	12	32	10	27
2	0	4	0	1.17	2	1.44	1.38	1.1	1.1	1.67	1.14	1.67	1.67	2	7	41	6	14
2	2	4	0	1.67	2.1	1.89	1.31	1.5	1.5	1.5	1.14	1.5	1.5	6	7	64	12	3
2	7	6	0	1.92	2.4	2.56	1.92	2.4	2.4	2	1.86	2	2	1	7	67	17	14
2	12	3	3	2.67	3.9	3.56	3.54	3.6	3.6	2.83	3.14	2.67	2.67	1	11	70	19	28
2	6	5	2	1.08	2.1	1.44	1.23	1.2	1.2	1.33	1.43	1.67	1.67	0	6	17	9	18
2	0	0	0	1.17	1.8	1.22	1.38	1.2	1.2	1.67	1	1.83	1.83	2	7	22	11	21
2	5	8	7	1	1.3	1.56	1.38	1.4	1.4	1.5	1.14	1.5	1.5	3	6	29	12	20
2	0	1	0	1.5	1.4	2.22	1.62	1.4	1.4	1	1.29	2	2	3	8	25	8	20
2	9	4	0	1.42	2.4	2.11	2	1.4	1.4	1.17	1.57	2	2	1	4	2	7	16
2	11	2	4	3.25	3.2	2.89	2.54	2.5	2.5	2.5	3	3.17	3.17	5	11	40	11	22
1	2	2	3	1.25	1.3	3.11	1.77	1.8	1.8	1.33	1.43	1.67	1.67	7	7	11	12	18
2	6	6	0	1.83	1.9	2	1.77	1.9	1.9	2	2	1.83	1.83	0	5	36	14	25
2	8	6	17	2.33	3.1	4.22	3.08	2.9	2.9	3.5	3	2.5	2.5	0	12	48	18	26
1	12	7	11	1.17	3.1	2.56	2.38	1.9	1.9	2.5	1.29	2.5	2.5	11	10	38	7	26
1	6	2	4	1.67	2.7	2.89	2.69	2	2	2.5	2.14	3	3	11	11	64	15	20
1	5	3	1	1.42	2.2	2.11	2.15	2	2	2	1.29	2.17	2.17	10	11	20	18	17
2	0	2	2	1.08	2.2	2.11	1.38	1.2	1.2	1.33	1.86	1.83	1.83	2	7	16	11	21
2	8	4	0	2	2.2	2.56	2.15	2.3	2.3	1.83	3.43	2	2	0	8	38	14	21
2	12	4	4	1.25	1.5	1.33	1.62	1.5	1.5	1.5	2	1.33	1.33	1	4	45	11	22
2	8	3	1	2.08	2.3	2.89	2.46	2.3	2.3	2.67	2	2.17	2.17	1	10	55	10	22
2	12	6	18	2.33	2.9	3.44	2.54	2.7	2.7	3.33	2.14	3.67	3.67	4	10	44	5	33
2	11	9	13	1.58	3	2.78	3.15	2.3	2.3	2.17	1.43	2.83	2.83	1	7	25	7	24
2	0	12	0	1.08	1.1	1	1	1	1	1	1.14	1	1	0	7	41	21	14
2	8	6	4	1.58	1.7	1.78	1.69	1.6	1.6	1.33	1.14	1.67	1.67	1	3	38	14	18
2	15	6	16	2.67	2.1	2.33	2.23	2.4	2.4	2.17	2	2	2	3	12	45	13	25
2	2	6	0	2.17	2.6	2.33	2.38	2.3	2.3	2.17	2.14	2.33	2.33	0	11	15	17	14
2	8	6	0	1.58	1.8	1.67	1.62	1.7	1.7	1.83	1.14	1.67	1.67	0	6	21	8	30
2	8	6	2	1.67	1.6	2.33	1.92	2.4	2.4	1.33	2.57	1.83	1.83	2	8	9	12	17
2	2	6	0	2.08	2	2.11	2.31	2.1	2.1	1.83	2	2.17	2.17	4	12	32	18	29
2	9	4	4	1.92	2.5	2.33	2.62	2.1	2.1	2.33	2.14	1.83	1.83	1	11	25	13	21
2	12	4	10	1.75	2	2.11	2.38	1.8	1.8	1.83	2.29	1.67	1.67	0	10	28	10	18
2	9	5	4	2.17	2.7	2.89	2.31	2.4	2.4	2.5	2.43	2.33	2.33	1	8	30	9	29
2	12	0	4	1.08	1.8	1.11	1.69	1.4	1.4	1.17	1.14	1.17	1.17	1	11	49	19	16
2	14	7	10	3	3	4	3	2.7	2.7	3.33	2.57	3.83	3.83	0	12	46	8	30
2	12	5	7	1	1.6	1.89	1.77	1.2	1.2	1.5	1.86	1.33	1.33	1	9	14	7	24
2	15	7	2	3.33	3.8	3.78	3.54	3.7	3.7	3.5	3	3.17	3.17	4	9	17	8	28
2	9	1	2	1.17	2.7	1.78	1.77	1.8	1.8	1.5	1.57	1.83	1.83	0	9	30	11	16
2	15	7	2	1.67	3.3	3.56	3.62	2.2	2.2	1.33	2.57	2	2	1	11	36	9	26
2	8	7	15	1.83	1.8	2.22	2.08	1.9	1.9	1.83	2.14	1.83	1.83	4	11	31	10	12
2	4	0	1	1.58	1.7	1.56	1.77	1.9	1.9	1.83	1.71	1.67	1.67	0	8	27	4	18
2	15	6	6	2.42	2.5	1.89	3.08	1.9	1.9	2.17	1.14	2.17	2.17	0	12	40	10	32
2	1	1	0	1.33	1.3	1.44	1.38	1.3	1.3	1.33	1	1.5	1.5	1	5	14	12	17
2	11	3	5	1.92	1.9	2.22	2.15	2.3	2.3	2.33	2.29	2.5	2.5	3	10	28	12	17
2	8	6	16	3	3.1	3.11	3.23	3.3	3.3	3.17	3.14	3	3	1	12	55	15	40
2	1	1	11	1.42	2.6	2.89	1.62	1.5	1.5	2.5	1.43	2.33	2.33	1	4	46	19	19
2	8	5	2	1.25	2.9	3.22	2.46	1.7	1.7	1.67	2.14	2.33	2.33	0	11	33	11	15
2	3	1	4	1.92	2.9	2.89	2.46	2.4	2.4	2.33	1.71	2.17	2.17	8	11	32	16	24
1	6	4	1	2	2.2	2.22	1.54	1.6	1.6	2	1.29	2	2	6	8	14	25	6
2	6	2	2	1.25	2.2	2.22	1.92	1.4	1.4	1.5	1.57	2	2	4	5	33	10	19
2	6	11	13	2.08	1.8	1.78	2.31	2.6	2.6	2.33	2.43	2	2	2	12	41	12	22
2	7	8	15	3	2.7	3	2.85	3.1	3.1	2.67	2.86	2.83	2.83	0	10	64	16	36
1	12	6	15	2.08	2.8	2.33	1.92	2.1	2.1	2.33	2.57	2.5	2.5	6	11	35	20	19
2	0	1	0	2.25	3.3	3	2.08	2.6	2.6	3	1.86	2.83	2.83	2	6	37	11	16
1	0	12	3	1.25	1.1	1	1.15	1	1	1.17	1	1	1	13	12	0	1	1
2	0	12	1	2.67	2.1	2.44	2.62	2.6	2.6	2.17	2.43	2.5	2.5	5	6	27	8	19
2	7	5	0	2	2	1.78	1.92	1.9	1.9	2.17	1.71	1.83	1.83	2	11	42	10	14
2	8	7	2	1	1.8	1.44	1.77	1.1	1.1	1.33	1.14	1.67	1.67	5	5	7	11	24
1	10	2	2	1.08	1.7	1.89	2.23	1.4	1.4	1.17	1.29	1.5	1.5	11	4	19	15	16
2	7	3	1	1.75	4.3	4	3.77	3.7	3.7	3.67	2.14	4.33	4.33	0	12	49	10	32
2	0	10	3	1.42	1.6	1.67	1.62	1.2	1.2	2	1.14	1.83	1.83	4	12	50	7	27
1	8	6	14	2.92	3.2	3.67	3.31	3.7	3.7	2.67	3	3	3	10	12	47	19	36
2	0	4	0	1.5	1.8	1.67	1.31	1	1	2	1.86	1.5	1.5	0	5	45	19	19
1	8	6	15	3.5	3.4	3.44	3.69	3.9	3.9	3	4.29	3	3	9	12	63	8	31
2	4	2	0	1.42	2.3	2.67	1.62	1.7	1.7	1.33	1.29	2.17	2.17	1	4	56	22	15
1	0	12	0	1.08	1	1	1	1.2	1.2	1.33	1.14	1.17	1.17	10	5	49	17	22
1	12	12	20	4.67	4.4	2.56	4.54	5	5	5	3.86	4.67	4.67	10	9	68	7	44
2	8	2	2	2.17	2.6	3.78	2.54	2.3	2.3	2.17	3	2.5	2.5	1	8	51	17	21
2	0	1	1	2	2	2.89	2.15	2.2	2.2	2.5	2	2.17	2.17	1	4	52	15	16
2	13	5	7	2.58	2.9	2.44	2.92	2.4	2.4	2.67	2.29	1.67	1.67	2	11	23	12	32
1	15	10	22	3.08	2.9	2.89	3.62	2.8	2.8	2.83	2.43	2.67	2.67	8	12	33	15	29
2	1	10	6	1.17	1.4	1.22	1.15	1.3	1.3	1.67	1	1.33	1.33	2	6	33	8	15
1	9	5	7	1.75	2.7	2.67	1.92	1.8	1.8	1.67	2	2.67	2.67	9	9	47	22	14
2	8	1	0	1.33	2.5	2.44	1.85	2	2	1.5	2.14	2.5	2.5	0	11	22	12	12
2	12	2	9	2	2	2.11	2.08	2.2	2.2	2.33	2	2	2	3	11	27	13	21
1	7	8	11	1.92	2.2	2.78	2.54	2.4	2.4	2	2.43	2.17	2.17	11	9	36	17	19
2	4	2	0	1.25	1.5	2.22	1.15	1.5	1.5	2.5	1.57	1.17	1.17	8	10	31	16	11
1	12	7	4	1.42	2.3	2.78	2.69	2.1	2.1	1.83	1.71	2	2	9	12	33	13	22
2	7	6	4	1.58	2	3.44	1.85	1.7	1.7	1	1.71	2	2	1	8	41	16	17
1	0	12	0	1.08	1	1.11	1.15	1.1	1.1	1	1	1	1	6	4	20	19	9
2	4	2	2	1.33	2	2	1.77	1.8	1.8	1.83	1.71	2.17	2.17	2	11	29	11	18
2	9	4	2	1.25	2.4	1.89	1.62	1.7	1.7	1.67	1	1.33	1.33	1	10	72	17	18
2	9	0	0	1.17	1.8	1.89	1.46	1.4	1.4	1.17	1.43	1.33	1.33	2	5	43	20	26
2	7	6	16	1.08	1.2	1.11	1.31	1.2	1.2	1.17	1.14	1	1	2	9	46	11	26
2	7	1	0	1.42	1.6	1.33	1.46	1.4	1.4	1	1.43	1.17	1.17	1	7	67	21	16
2	0	4	0	1.83	1.7	1.33	2	1.8	1.8	1.67	1.43	1.67	1.67	0	7	58	18	15
1	7	8	4	3.75	3.4	2.56	2.69	3.2	3.2	3.5	2.29	2.83	2.83	12	12	46	15	21
2	6	5	16	1.83	1.9	1.78	2.08	2.3	2.3	3.17	2.29	3.17	3.17	1	12	52	13	25
2	12	3	3	2.33	2.8	3.22	2.85	2.9	2.9	1.83	2.29	3	3	1	10	36	8	22
2	3	0	2	2	2.1	2.22	2.08	2.2	2.2	1.67	1.57	2	2	1	10	51	19	21
2	12	7	4	1.75	2.1	2.56	2.15	2	2	1.83	2	2.33	2.33	1	10	37	18	21
2	7	4	1	1.75	2.6	2.78	2.15	2.1	2.1	2.17	1.57	2.5	2.5	1	9	24	12	22
2	12	4	0	1.42	2.7	2.89	2.46	1.4	1.4	1.5	1.14	2.33	2.33	6	6	33	13	9
2	12	2	0	1.58	2.3	2.56	2.23	1.9	1.9	1.83	1.71	2.33	2.33	2	10	35	11	16
2	3	4	14	2	2.2	1.78	1.77	1.7	1.7	2.17	1	2.5	2.5	0	6	10	8	15
2	3	9	6	1.58	1.4	2.22	1.15	1.5	1.5	1.33	1.29	2.33	2.33	2	12	42	9	12
2	3	1	4	1.75	2	2.22	1.77	1.7	1.7	2.17	2	2.67	2.67	0	5	26	10	14
2	12	4	7	1.92	2.4	2.22	2.46	2.5	2.5	2	2.14	2.33	2.33	0	9	40	21	25
2	9	7	12	1.58	2.7	2.89	2.54	1.8	1.8	3	2.14	3.33	3.33	0	12	33	12	25
2	10	6	5	1.5	1.3	1.33	1.54	1	1	1.33	1	1.67	1.67	7	3	8	6	13
1	11	7	3	1.75	2.2	2.11	1.92	2	2	4.5	1	2.17	2.17	8	12	31	16	14
1	11	4	21	2.58	3.3	3.11	2.46	3.3	3.3	1.67	2.86	2.67	2.67	10	7	42	8	20
2	11	8	4	2.25	3.4	3.44	2.92	2.6	2.6	2	1.57	3.33	3.33	4	8	40	11	19
2	7	0	0	2	2.3	2.11	2.08	2.3	2.3	2	2.29	2	2	0	8	60	22	15
2	15	7	11	1.92	3.3	3.11	2.77	2.6	2.6	2.67	2.14	3	3	0	8	41	12	21
2	9	3	5	2	2	2.22	2.31	2.3	2.3	3.17	1.86	2.17	2.17	0	11	14	14	24
2	10	3	0	1.75	3.9	4.56	3.23	2.3	2.3	4.5	1.43	3.17	3.17	1	10	39	7	22
2	0	0	0	1.08	2.5	2	1.62	1.4	1.4	1.17	1.29	1.5	1.5	2	6	60	10	14
2	16	4	0	2.33	2.8	3.22	2.85	2.6	2.6	2.67	1	3.33	3.33	0	6	36	17	42
1	13	12	7	1.42	2.3	1.33	1.54	1.1	1.1	2	1	2.83	2.83	11	5	17	11	15
2	16	12	10	1.83	3.4	4	2.46	2.5	2.5	2.67	2.57	3.67	3.67	4	9	36	4	25
2	11	5	8	2.42	3.2	2.78	2.62	2.9	2.9	2.67	2.71	2.83	2.83	0	12	24	15	24
2	12	7	7	1.25	3.8	2.89	3.31	2.9	2.9	1.33	1.86	2.33	2.33	1	12	53	13	25
2	0	12	0	1.67	1.8	1.33	1.69	1.9	1.9	1.83	1.43	1.33	1.33	6	9	48	10	31
2	0	0	0	1.42	2.1	1.33	1.31	1.3	1.3	1.5	1.29	1.33	1.33	4	4	12	10	15
2	10	8	8	1.5	3	2.89	2.46	1.6	1.6	2.83	3.57	3.5	3.5	6	12	28	6	24
2	12	2	3	2.58	2.9	2.89	2.46	1.9	1.9	1.67	2.14	2.83	2.83	0	8	51	12	20
2	11	4	8	2.67	2.6	3.33	2.92	2.7	2.7	2	2.43	2.33	2.33	1	8	55	10	27
1	12	5	18	1	3.3	2.22	2.23	1.5	1.5	1.67	3	2.33	2.33	6	10	16	14	18
2	11	2	12	1.17	2.1	2.89	2.85	2	2	2	1	2.83	2.83	3	10	52	11	26
1	15	8	21	3.17	3.7	4.56	4	4.5	4.5	3.67	3.71	4.5	4.5	9	12	42	7	30
2	9	5	6	1	2.1	2.22	1.77	2	2	1.5	1.86	2	2	0	9	15	8	19
2	12	4	3	1.83	2	2.67	2.23	1.7	1.7	1	2.57	2.17	2.17	1	4	12	10	26
2	12	0	8	1.25	2.8	2.22	3.38	1.5	1.5	2.17	2.29	2	2	1	11	13	15	16
1	11	5	4	1.75	2.7	2.44	2.46	2.2	2.2	2	1.86	2	2	12	12	30	11	28
2	5	8	7	2.33	2.4	2.33	2.08	3.1	3.1	3.5	2.43	3	3	2	9	36	11	20
2	8	7	14	2.25	2.2	2.11	2.08	2.5	2.5	2.5	2	2.5	2.5	1	5	83	15	17
1	5	2	0	1.92	2.5	3.56	2.69	2.7	2.7	1.67	3	3.33	3.33	6	8	38	11	17
2	3	5	1	1	2.1	1.78	1.54	1.2	1.2	1.5	1.14	1.17	1.17	5	6	22	12	16
1	4	8	9	1.58	2.7	2	2	2.8	2.8	1.83	2	2.33	2.33	6	3	32	17	12
2	9	6	17	2	1.8	1.78	2	1.8	1.8	2	1.71	1.83	1.83	0	6	22	9	22
2	8	6	8	2.08	1.9	2.22	2.08	2.1	2.1	2.33	2.29	2.17	2.17	0	9	34	11	18
1	9	6	15	1.33	2.4	2.22	2.15	1.5	1.5	1.83	2.43	2	2	8	10	25	13	22
2	4	0	0	2.83	2.7	3.22	2.38	2.2	2.2	2.83	2.71	2.33	2.33	3	9	42	14	22
2	3	1	1	1.75	3.2	2.67	2	1.8	1.8	1.5	2.43	2.33	2.33	0	6	39	16	14
2	1	0	0	1.08	1.7	1.67	1.31	1.1	1.1	1.33	1	1.17	1.17	1	6	42	14	19
2	8	5	8	2.08	1.8	2.22	2.38	2.1	2.1	2.17	2.14	1.83	1.83	0	10	56	11	29
2	5	6	2	2.25	2.8	2.78	2.23	2	2	3	2	2.17	2.17	2	11	40	17	24
2	12	4	15	2	3.5	3.11	3.23	2	2	1.83	1.86	3.5	3.5	3	10	54	23	20
1	12	3	18	2.17	2.1	2.22	2.69	2.8	2.8	2.83	2.43	2.83	2.83	10	10	36	17	28
2	14	2	7	3.33	3.3	2.44	3.31	3.1	3.1	2.83	2.14	3.33	3.33	3	10	50	22	32
2	4	3	2	2.17	2	2.78	2.08	2.5	2.5	2.67	2.43	2.33	2.33	1	11	35	10	19
2	4	7	7	1.25	1	1	1.15	1.6	1.6	1.33	1.14	1.33	1.33	0	12	23	27	23
2	9	8	0	2	2	2.11	2.23	1.8	1.8	1.83	1.71	1.83	1.83	4	11	24	24	20
2	4	2	3	2.08	2.6	2	1.92	2	2	2	2	2	2	0	7	54	21	14
1	11	0	0	2.33	2.6	2.67	2	2.4	2.4	1.83	3.14	2.33	2.33	7	12	19	19	14
2	6	8	13	2.5	2.9	2.44	2.85	2.6	2.6	2.67	2.43	2.67	2.67	1	11	54	15	19
2	4	9	8	1.67	1.7	1.56	1.77	2.2	2.2	1.83	1.86	2	2	0	12	25	20	23
2	1	4	7	1.58	2.4	2.22	2.15	2	2	2.17	1.29	1.83	1.83	2	10	35	20	21
2	0	0	2	1.42	1.7	1.33	1.46	1.4	1.4	2	1.71	1.67	1.67	0	12	48	13	15
2	6	6	5	1.67	2.4	2.78	2.38	1.7	1.7	1	2.14	2.5	2.5	6	6	22	14	12
1	8	6	16	3.42	3.6	3	3.62	3.7	3.7	3.33	2.71	3	3	8	12	73	25	53
2	8	7	8	3.17	2.8	2.78	2.85	3.1	3.1	2.5	2.71	2.5	2.5	4	11	43	21	16
1	16	0	4	2.5	2.3	2.56	2.62	2.5	2.5	2.67	2.57	2.67	2.67	8	12	33	17	34
2	4	9	4	1.83	1.9	1.44	1.85	2	2	1.83	1.57	1.83	1.83	1	4	48	13	19
2	12	6	12	1.58	2.1	2.22	2.08	1.7	1.7	1.5	1.57	2.17	2.17	1	11	37	8	30
2	8	7	14	3.08	2.8	2.78	3.31	3.5	3.5	3.67	3.43	3.33	3.33	2	4	40	21	26
2	3	7	7	2.42	2.4	2.22	2.23	2	2	1.83	1.71	2.67	2.67	4	11	28	16	27
1	10	4	0	2.33	2	2	1.85	2.3	2.3	2.17	2.14	2	2	9	1	33	9	23
1	0	12	0	1.17	1	1	1.15	1.2	1.2	1.17	1.14	1.17	1.17	7	3	4	23	28
2	0	3	1	1	1.9	2.33	1.23	1.3	1.3	1.17	1.14	1.17	1.17	2	4	51	14	14
2	0	12	2	1	1.1	1	1.23	1.4	1.4	1.33	1	1	1	5	11	34	10	28
2	0	0	0	1.58	1.7	1.44	1.46	2	2	2.17	2	1.83	1.83	3	10	40	16	25
2	11	6	18	2.58	2.6	3.11	1.85	1.4	1.4	2.83	2.14	2.17	2.17	1	9	25	12	14
1	16	11	26	3.5	3.4	4	4	3.8	3.8	4	3.29	3.5	3.5	15	12	64	18	42
2	10	3	5	1.42	2.5	3	2.31	1.5	1.5	2.67	1.57	2.5	2.5	1	10	22	7	16
1	2	4	8	2	2.6	2.78	2.85	2.8	2.8	3.5	2.29	2.33	2.33	8	11	4	20	13
2	4	9	4	1.83	1.8	1.56	2	1.8	1.8	1.83	1.71	1.83	1.83	6	8	41	14	22
2	12	2	16	2	2.1	2	1.92	1.9	1.9	2	2	2	2	2	8	39	23	14
2	11	4	5	2.08	2.6	2.33	2.54	1.5	1.5	1.5	1.29	2	2	3	9	32	10	19
2	8	6	16	2.08	2	2.11	2.62	2	2	1.83	2.29	1.83	1.83	2	6	43	17	17
2	4	0	0	2.08	2.4	2	1.69	2	2	2.83	1.71	1.67	1.67	2	5	0	10	0
2	5	0	8	2.17	2.4	3.33	2.15	1.9	1.9	2	1.86	3.17	3.17	1	10	34	10	17
2	8	3	7	1.83	1.8	1.33	2.08	2	2	2.17	1.71	1.5	1.5	1	12	38	16	25
2	4	3	4	1.17	1.6	1.67	1.46	1.5	1.5	1.5	1.14	1.83	1.83	5	10	23	11	14
2	14	4	3	4.67	4.1	4.11	4	4.7	4.7	2.83	3.43	3.17	3.17	2	11	79	8	37
2	12	5	8	1.67	2.7	2.56	2.85	2.1	2.1	2.5	1.57	2.5	2.5	5	10	38	14	37
2	9	0	5	1.75	1.8	2.44	1.77	1.9	1.9	1.5	1.57	1.83	1.83	1	6	46	17	21
2	8	6	15	1.58	1.3	1.33	1.31	1.6	1.6	1.67	1.57	1.83	1.83	3	11	32	14	19
1	10	4	3	2.17	1.7	1.78	2	1.9	1.9	1.33	1.71	1.5	1.5	8	9	40	16	23
2	0	4	0	1.08	1.6	1.33	1.08	1.2	1.2	1.17	1	1.17	1.17	6	11	16	22	9
2	8	3	3	1.42	3	3.11	2.23	2	2	2.17	1.86	3	3	2	11	54	13	17
2	8	8	2	1.25	2.3	2.67	2.08	2	2	2	1.43	1.83	1.83	2	9	23	12	16
2	5	3	13	1.33	1.8	1.67	2.08	2.1	2.1	1.5	2.71	1.33	1.33	8	5	28	13	17
2	12	3	9	2.33	2.5	2	2.62	2.4	2.4	2.67	2.14	2.83	2.83	3	11	26	13	18
1	2	5	2	1.83	1.6	1.44	1.46	1.3	1.3	1.83	1.29	1.5	1.5	7	4	39	16	5
1	9	7	9	1.75	3	2.33	2.31	2.1	2.1	3	1.71	3.17	3.17	8	8	49	14	25
2	12	6	0	1.33	2.1	1.67	2.23	1.7	1.7	1.33	1.71	1.33	1.33	1	6	41	22	25
2	12	4	2	1.08	2.5	2.67	2.23	1.7	1.7	2.33	1.14	1.83	1.83	2	12	39	9	30
2	4	12	1	1.58	2.3	1.67	2	2	2	1.67	1.71	1.83	1.83	0	12	18	15	25
2	8	4	6	1.5	2.2	1.89	2.08	1.9	1.9	2.33	1.71	2.17	2.17	5	11	24	18	21
2	10	3	0	1.25	2.2	2.33	2.23	1.3	1.3	1.83	1.86	1.67	1.67	0	5	45	14	28
1	15	8	16	2.5	3.6	3.44	3.54	3.1	3.1	3.67	3	3	3	7	12	62	9	33
2	12	2	0	1.08	1.8	1.89	1.92	1.4	1.4	1.67	1.14	1.5	1.5	0	8	49	16	14
2	9	2	0	2.58	3.1	3	2.85	2.3	2.3	2.33	2.29	2.5	2.5	1	10	54	16	23
2	12	1	1	2	2.4	2.11	2.08	2.1	2.1	2.17	2.14	2.33	2.33	1	8	38	14	22
2	8	4	2	2.25	2.6	2.22	2.08	2.2	2.2	2.17	2.71	2.17	2.17	2	7	35	17	17
2	9	7	9	1.83	2.5	2.33	2.31	2.1	2.1	1.33	1.43	2.17	2.17	2	12	28	19	25
2	15	8	0	1.17	2.5	1.44	1.62	1.2	1.2	1.83	1.71	1.33	1.33	2	9	66	16	30
1	12	10	23	3.58	3.5	2.78	2.92	3.7	3.7	2.83	2.86	3.33	3.33	9	12	40	10	29
2	8	6	16	3.33	2	1.67	2.15	2.1	2.1	2.5	1.43	2.5	2.5	7	3	15	1	22
2	10	5	1	2.25	4.1	3.78	3.54	3.7	3.7	3.33	2.71	3	3	5	11	47	18	26
2	8	6	17	2.5	4.5	3.56	2.54	2.5	2.5	2	2.29	3.33	3.33	6	10	34	9	18
2	0	0	2	1.75	1.4	1.22	1.15	1.3	1.3	1	1	1.33	1.33	3	3	39	19	15
2	13	4	3	2.33	2.8	2.44	2.38	2.5	2.5	2	1.86	2.17	2.17	7	9	47	12	19
1	3	3	10	2.08	1.7	1.67	1.62	1.3	1.3	1	1	1.5	1.5	13	5	26	17	23
2	8	6	15	1.58	1.5	2	2.15	1.7	1.7	1.33	1.43	1.5	1.5	1	10	45	9	19
2	8	5	8	1.75	2.3	2.22	1.92	2.1	2.1	2.17	1.86	2	2	2	12	28	9	19
2	0	0	1	2.08	2.3	1.78	1.31	1.9	1.9	1.83	1.86	1.67	1.67	6	6	22	22	6
2	5	3	3	2.08	3.5	3	2.54	2.8	2.8	2.17	1.86	2.83	2.83	3	8	44	15	22
2	4	9	7	1.25	1.2	1.11	1	1.4	1.4	1.17	1	1.17	1.17	0	7	38	10	21
2	8	6	14	1.25	1.2	1	1.08	1.3	1.3	1.17	1.29	1.33	1.33	2	8	6	8	21
2	14	4	9	2.67	3.9	3.33	2.23	2.3	2.3	2	1.57	3.67	3.67	3	11	60	23	24
2	8	6	2	2	2.2	2.11	1.85	2.1	2.1	2.17	1.86	2.17	2.17	1	12	34	19	25
2	2	6	16	2.5	2.6	2.67	2.62	2.8	2.8	2.67	2.57	3	3	1	10	43	8	18
2	0	0	4	1.08	1.4	1	1	1.1	1.1	1.17	1	1	1	7	4	18	9	5
2	0	12	0	1	1	1.11	1.08	1	1	1	1.14	1.17	1.17	7	3	49	15	14
2	8	4	1	1.75	1.8	2	1.92	1.9	1.9	2.5	1.29	1.83	1.83	0	8	19	10	21
2	4	6	0	1.25	2.7	3.11	2.54	1.6	1.6	1.67	3.57	2	2	0	12	36	12	20
1	5	0	3	1.42	1.8	1.56	1.38	1.2	1.2	1	1.29	1	1	7	4	25	9	12
2	0	4	1	1.92	3.2	2	1.77	1.8	1.8	2.17	1.43	2.33	2.33	5	8	29	11	18
2	16	5	7	1.75	2.1	1.78	2.69	2.6	2.6	2.33	1.43	2.33	2.33	3	10	31	10	26
2	11	1	0	1.83	1.7	1.22	1.54	2	2	2	1.29	1.17	1.17	6	12	13	14	19
2	15	7	3	2	2.9	2.44	2.62	2.7	2.7	1.5	3.29	2.83	2.83	0	10	38	8	18
2	4	9	7	2	1.9	1.89	2.08	2	2	2	2.14	2	2	2	9	51	19	20
2	10	7	8	1.83	2.4	2	2.08	2.2	2.2	1.83	1.29	2.17	2.17	3	11	23	11	21
2	0	7	9	1.08	1.5	1.11	1.46	1.2	1.2	1.5	1	1.5	1.5	1	5	16	11	17
2	4	1	0	1	1.7	1.44	1.31	1.3	1.3	1.17	1.29	1.67	1.67	1	8	41	18	16
1	12	10	20	3	3.3	1.78	1.92	2.4	2.4	2.83	2	3	3	9	4	47	14	14
2	13	3	17	2.75	2.8	2.78	2.69	2.4	2.4	2.83	2.14	3.17	3.17	2	12	40	19	24
1	13	8	16	2.25	2.7	3.44	3.31	2.8	2.8	3.33	2.57	3.5	3.5	7	11	48	20	21
2	12	4	0	1.33	2.5	3.22	2.54	2	2	3	1.57	3.5	3.5	0	11	41	11	16
1	10	6	8	2.17	2.2	2.22	2.77	2.3	2.3	2.17	2.14	2.67	2.67	6	11	54	14	29
2	5	0	0	1.17	1.6	1.67	1.46	1.2	1.2	1.33	1	1.5	1.5	1	3	51	17	14
2	4	5	2	1.25	2.1	1.44	1.46	1.6	1.6	1.17	1.29	1.5	1.5	1	8	44	11	16
2	2	2	0	1.67	2.3	2.33	2.08	1.7	1.7	2	1.57	2	2	1	12	21	12	17
2	10	5	11	1.33	1.5	1.44	1.92	1.5	1.5	2.83	1.43	1.83	1.83	3	7	35	19	23
2	6	9	10	1.67	2.7	3.44	2.69	1.7	1.7	3.83	1.57	2.67	2.67	2	9	5	11	26
2	16	6	8	3	3.8	3.78	4.15	4.3	4.3	3.83	2.29	3.5	3.5	0	12	56	15	29
2	10	6	5	3.08	4.3	3.67	4	4.2	4.2	4.83	4	3.67	3.67	7	12	71	17	36
2	11	3	6	2.33	2.7	3	2.46	2.4	2.4	2	2.29	3	3	0	12	37	12	18
1	4	9	8	2.17	2.5	2.22	1.85	1.8	1.8	2	2.29	2.17	2.17	7	10	25	14	22
2	8	2	1	1.75	3	1.44	2.31	1.8	1.8	1.33	1.43	2.17	2.17	2	12	30	14	14
2	7	1	0	1.08	1.5	1.33	1.08	1.2	1.2	1.17	1.29	1	1	0	5	5	11	21
2	9	5	8	1.58	3.4	2.78	2.46	2	2	2	2.14	2.33	2.33	3	9	37	12	29
1	8	5	10	1.5	2	2.44	1.92	2	2	1.5	1.29	2.17	2.17	7	7	69	10	20
1	13	7	15	2.83	3.4	2.67	3.77	2.9	2.9	2.33	3.57	2.67	2.67	12	10	52	15	26
2	10	2	2	1.58	2.9	1.78	2.15	1.6	1.6	1.67	1.14	2	2	3	8	44	14	22
2	4	1	0	3.5	2.8	2.67	2.08	2.6	2.6	2	3.57	2.83	2.83	2	12	44	17	23
2	6	3	8	1.67	3.7	4.22	2.77	2.9	2.9	4	2.86	3.83	3.83	1	12	52	22	20
2	12	5	8	1.92	3.3	1.78	2.54	2.2	2.2	1	2.43	2.33	2.33	3	7	48	15	24
2	13	2	0	2.67	2.7	3.22	2.62	3.2	3.2	3.33	1.86	2.83	2.83	4	11	45	13	24
2	7	8	4	2.17	3	2.67	1.85	1.6	1.6	1.33	2	3	3	3	5	50	17	19
1	14	4	6	3	2.4	2.78	3	3	3	3	2.57	2.5	2.5	6	8	60	2	52
2	3	0	10	1.58	1.5	2	1.62	1.4	1.4	1	1.14	1.5	1.5	1	5	33	12	14
2	12	5	13	1.25	2.4	2.44	2.77	2.3	2.3	2.33	1.86	2.33	2.33	2	11	13	19	26
2	9	6	5	2.25	2.6	2.33	2.38	2.8	2.8	2.33	2.14	2.83	2.83	0	6	46	14	28
2	5	3	0	2.17	2.1	2.11	2	1.8	1.8	1.83	1.57	2	2	0	4	37	16	18
1	11	7	10	2.17	3	3.56	2.85	2.7	2.7	2.33	3.86	2.67	2.67	9	9	24	16	23
2	16	0	31	3.92	3.8	3.89	4.15	4.2	4.2	4	3.71	4.17	4.17	3	9	77	10	40
1	10	6	10	1.42	2.2	2.22	2.62	1.5	1.5	1.83	2.43	1.83	1.83	11	9	35	11	14
2	7	3	0	1.17	1.8	2	1.62	1.2	1.2	1.5	1.14	1	1	8	8	28	11	13
2	7	5	5	1.42	1.8	1.67	1.85	1.3	1.3	1.33	1	1.17	1.17	0	5	3	11	27
2	6	0	0	1.75	2.2	2	1.92	2.1	2.1	2	1.29	2.17	2.17	0	11	18	15	21
2	14	1	4	1.17	2.6	2.78	2.15	1.7	1.7	2	1.29	2.33	2.33	1	12	28	18	33
1	12	9	12	2.58	3.3	3.89	2.69	3.1	3.1	2.83	3.86	3.33	3.33	9	11	32	12	23
1	12	7	20	1.83	2.9	2.56	2.92	2.4	2.4	2.17	2.14	2	2	12	9	19	12	26
2	12	5	9	1.83	2.9	2.78	2.31	2.3	2.3	1.67	2	3.33	3.33	3	8	54	15	20
2	8	1	0	1.08	1.9	1.89	1.69	1.1	1.1	1.33	1.57	1.5	1.5	2	5	42	17	20
2	14	2	0	2	3.3	3.22	2.92	3	3	2.17	2.29	3.17	3.17	0	12	40	14	23
1	0	0	5	1.33	1.7	1.89	1.69	1.4	1.4	2	1.57	2	2	6	6	43	22	13
1	5	4	8	2.33	2.7	2	2.31	1.4	1.4	2.5	1	2.67	2.67	7	8	37	23	15
2	10	6	0	1.5	2.3	2.67	1.69	1.8	1.8	1.33	3.14	1.83	1.83	0	12	14	16	15
2	11	3	10	1.83	2.2	2.44	2.15	2.1	2.1	2.17	1.71	2	2	1	4	41	15	22
1	4	2	3	1.92	2.2	2	1.92	1.9	1.9	2.17	1.71	1.67	1.67	8	7	27	19	13
2	0	4	4	1.92	2.6	2.11	2.38	2	2	1.83	1.71	2.33	2.33	3	8	45	15	15
1	0	0	3	1.75	2.1	1.56	1.54	1.6	1.6	1.67	1.43	1.67	1.67	7	7	28	21	8
1	12	4	16	3.5	3.3	3.89	3.69	4.3	4.3	3.83	4.14	3.67	3.67	8	12	76	10	31
2	12	8	10	1.17	2.5	2.11	2.46	2.1	2.1	2.17	1.29	2.33	2.33	2	8	18	12	18
2	10	3	5	2.08	2.4	2.44	2.31	2.1	2.1	2.17	2	2.5	2.5	0	10	37	20	18
2	3	3	0	1.75	3.5	1.67	1.92	2.1	2.1	2	2.57	2.67	2.67	1	11	25	24	20
2	11	4	4	2.17	2.1	2.33	1.77	1.3	1.3	1.33	1.14	2	2	3	7	47	13	20
1	1	3	8	1.17	1.4	1.67	1.54	1.5	1.5	1.17	2	1.33	1.33	6	4	58	22	9
2	3	4	2	3.25	2.1	2.89	2.85	2.5	2.5	2.33	2.14	3	3	0	7	77	13	19
2	10	2	1	1.58	2.7	2.67	2.15	1.8	1.8	1.83	1.57	2	2	3	10	30	9	20
2	4	1	4	1.75	3	2.56	2.31	2.5	2.5	3.33	2	2.5	2.5	0	10	36	15	19
2	6	5	6	2.67	3.8	2.33	2.54	1.9	1.9	1.83	1.71	3.67	3.67	2	6	57	9	19
1	8	4	14	1.17	2.5	3.33	2.69	2	2	1.5	1.29	3	3	10	6	47	15	19
2	1	0	1	1.75	2.5	2.33	1.46	1.3	1.3	1.33	1.57	1.67	1.67	3	8	44	19	14
1	4	4	8	1.33	2.3	1.78	1.38	1.4	1.4	1.83	1.14	1.83	1.83	8	6	47	15	16
2	14	6	10	1.58	2.6	3.56	3.08	2.2	2.2	1.33	2.57	2.83	2.83	2	11	9	11	26
1	13	4	13	2.42	2.7	2.89	2.92	3	3	2	3.14	2	2	9	11	41	5	34
2	5	0	0	1.42	2.9	3.78	2	1.7	1.7	3	2.71	3.17	3.17	2	10	49	23	25
2	4	4	14	2.33	2.5	2.11	2	2	2	2.5	2	2.33	2.33	5	11	52	13	16
2	14	7	14	2.25	3.2	3.33	2.69	3	3	3.5	2.29	3	3	2	9	52	15	16
2	9	8	8	1.92	3.2	1.89	1.92	2.1	2.1	2	1.57	2.5	2.5	6	6	23	7	18
2	5	0	3	1.83	1.6	2.11	1.54	1.6	1.6	1.5	1.43	1.5	1.5	6	8	24	15	5
1	4	3	0	1.5	2.3	2.22	1.69	1.8	1.8	1.33	1.57	2.33	2.33	8	5	30	19	17
1	4	0	10	2.08	3.7	2.67	2.62	2.8	2.8	1.67	2.29	3.17	3.17	8	9	55	14	28
2	12	3	6	1.33	3.3	3.44	3	2.2	2.2	1.33	2.71	2.83	2.83	5	9	50	20	18
2	12	5	3	1.5	2.2	2.78	2	2.1	2.1	2	1.29	2	2	3	8	27	11	15
1	2	5	3	1.08	1.7	1.44	1.38	1.2	1.2	1.33	1.14	1.33	1.33	6	4	28	21	7
2	10	2	4	1.67	2.8	2.67	2.92	2	2	1.83	2.29	2.67	2.67	0	11	46	23	20
1	0	3	10	2.75	2.5	2.56	1.77	2.1	2.1	1.67	1.86	1.83	1.83	12	8	39	15	19
2	10	4	1	2.42	3.1	3	2.38	2.3	2.3	2.5	2.29	2.5	2.5	1	6	39	12	17
2	4	3	1	2.08	2.4	2.78	2.46	2.2	2.2	2	2.43	2	2	2	10	61	21	24
2	0	12	0	1.25	1	1.67	1.46	1.7	1.7	1.83	1.43	1	1	5	8	30	11	34
2	4	0	3	2.58	3.1	2.67	2.15	2.7	2.7	2.83	2.14	2.83	2.83	2	11	31	13	14
2	6	7	0	1.67	2.7	2.22	2.46	1.8	1.8	1.5	1.71	1.83	1.83	2	4	28	11	17
2	5	11	6	2.83	4	4.11	3.77	3.3	3.3	2.5	3.57	2.83	2.83	1	12	79	10	27
2	6	3	2	2.17	2.9	3	2.46	2.4	2.4	2	3.57	2.33	2.33	0	8	42	18	15
2	11	3	2	1.25	2.3	1.78	2	1.5	1.5	1.67	1.14	1.5	1.5	0	5	11	7	14
2	9	6	0	2.92	3.1	3.11	2.69	2.9	2.9	2.5	2.57	3	3	4	10	46	13	14
2	7	5	0	2.08	4	2	2	1.8	1.8	1.67	1.43	3.33	3.33	4	9	56	13	25
2	16	10	6	2.25	3.3	4	3.77	3.4	3.4	3	2.29	2.83	2.83	2	10	48	15	35
2	5	3	6	1.67	2.2	2.44	1.92	1.7	1.7	2	1.43	2	2	1	5	9	8	16
2	5	0	0	3.92	3.7	2.44	2.62	3.2	3.2	2	1	2.67	2.67	0	11	41	23	14
2	4	5	6	2.33	2.4	1.78	2.08	1.6	1.6	1.5	1	1.5	1.5	2	6	23	8	21
2	6	1	0	2	2.5	2.22	2.23	2.2	2.2	1.67	1.86	2.17	2.17	3	9	40	14	21
2	8	10	19	4.25	3.3	2.22	3.08	1.9	1.9	3.17	2	3	3	5	5	54	10	21
1	3	8	7	2.75	4.3	2.11	2.85	1.8	1.8	2.67	2.57	2.67	2.67	8	5	42	8	18
2	12	6	10	1.17	2.4	2.44	2.15	1.6	1.6	1.5	1.57	2.67	2.67	6	10	32	11	24
2	12	10	8	1.33	2.7	2.89	2.54	1.7	1.7	1.83	2	2.17	2.17	1	12	34	11	28
1	4	3	10	1.58	1.6	1.22	1.23	1.7	1.7	1.33	1.14	1.5	1.5	8	10	24	9	8
1	13	6	3	2.58	3.2	3.11	3.23	2.8	2.8	2.67	2.29	3.17	3.17	10	10	48	16	23
2	10	3	0	1.58	3.4	2.78	2.46	2.1	2.1	2.83	1.29	2	2	2	10	64	19	20
2	10	4	2	2	3.4	2.56	3.62	2.4	2.4	2.67	1.86	2.5	2.5	2	12	63	16	26
2	10	6	5	1.33	2.3	2.67	2.54	1.9	1.9	2.33	2.14	2.17	2.17	3	10	56	13	23
2	2	11	2	1.17	1.3	1.44	1.62	1.4	1.4	1.67	1.29	1.17	1.17	1	7	29	11	23
1	9	8	20	2.33	3.1	2.33	3.15	2	2	2.17	2.57	2.83	2.83	10	7	32	17	18
2	5	5	5	2.75	3.1	3.11	3.31	2.8	2.8	2.67	2.71	3.33	3.33	2	12	53	14	23
2	0	2	0	1.08	2.8	2.22	1.62	1.9	1.9	1.33	1.43	1.67	1.67	3	5	35	15	17
1	1	2	19	3	3.9	3	2.38	3.6	3.6	3.67	2.43	3.67	3.67	10	9	50	23	23
2	5	6	16	2.75	3.1	3.11	2.77	2.1	2.1	2.17	2	3.17	3.17	2	11	57	21	25
2	4	0	0	1.17	2.9	3	2.31	2.9	2.9	2.83	2	2.5	2.5	3	10	58	15	16
2	11	7	18	1.92	2.3	2.56	2.15	2.3	2.3	1.67	2	2.33	2.33	3	9	42	14	14
2	4	1	0	2.08	3	2.33	2.46	2.5	2.5	2.33	2.14	2.17	2.17	1	10	15	12	20
1	0	0	3	1.5	1.6	2.89	2.15	1.6	1.6	1.67	1.57	2.17	2.17	6	9	23	18	8
2	11	3	3	2.25	2.7	2.67	2.77	2.1	2.1	2.33	1.71	2.5	2.5	2	12	21	15	19
1	9	9	13	1.42	2.5	1.89	1.85	1.7	1.7	2	1	2	2	10	9	26	12	22
1	3	3	0	2.25	2.9	2.56	2.38	2.6	2.6	2.33	3.14	2.67	2.67	8	6	34	20	24
2	2	2	3	1.25	2.6	1.78	2.38	1.3	1.3	2.33	2	2	2	5	6	34	9	20
2	4	6	9	1.17	2.9	2.22	2.08	1.7	1.7	1.5	1.14	2.17	2.17	3	10	37	18	16
1	1	3	12	1.42	1.4	2.11	2.38	3.1	3.1	3	1.29	2	2	11	10	45	18	27
1	4	5	6	1.17	2.5	2.56	1.54	1.6	1.6	3.5	1.86	1.33	1.33	7	5	40	21	9
2	10	5	5	1.42	1.8	2.11	1.85	1.4	1.4	1.83	1.29	1.83	1.83	2	12	20	9	21
2	11	5	6	1.67	1.8	2.11	2.46	1.8	1.8	1.5	2.71	3	3	0	10	15	5	15
2	10	4	4	1.92	2.5	2.33	2.31	2.1	2.1	1.5	1.14	2.33	2.33	1	11	19	11	15
2	9	2	0	1.5	1.8	1.89	1.69	1.4	1.4	1.5	1.29	1.33	1.33	6	6	19	12	9
2	7	6	16	1.33	1.9	1.56	1.46	2	2	2	1.86	1.83	1.83	2	11	13	18	28
1	1	12	0	1.5	1.7	1.33	1.69	1.2	1.2	1.67	1.43	1.67	1.67	12	7	24	6	10
1	16	10	16	3.25	3.1	3.11	3.31	3.4	3.4	3.17	3	3.5	3.5	8	12	54	6	38
2	6	6	10	3	2.2	2.33	2.46	3	3	2.83	2.57	2.83	2.83	6	9	55	14	36
2	14	2	21	2.42	3.2	3.33	2.38	2.4	2.4	2.83	3.14	2.67	2.67	4	12	39	5	13
2	5	9	14	3.17	3.4	3	2.85	3.1	3.1	3.33	3.57	3.17	3.17	5	10	24	12	19
2	11	5	7	1.67	2.4	1.33	2.08	2	2	3.17	1.57	2.17	2.17	2	9	31	9	18
2	2	5	0	1.08	1.4	1.44	1	1.1	1.1	1.33	1	1.67	1.67	1	3	40	14	17
1	12	3	21	4.42	4.4	4.44	4.46	4.2	4.2	3.83	4.86	4.33	4.33	10	10	59	7	32
2	6	9	8	2.08	2.5	2.44	2.08	2.6	2.6	2.33	2.57	2.67	2.67	1	9	65	22	17
2	10	2	0	2.08	2.6	2.78	2	1.9	1.9	2	2.14	2.17	2.17	0	12	18	7	20
2	8	4	11	2.5	1.9	1.56	2.46	2.2	2.2	1.67	1.57	1.67	1.67	3	9	41	17	30
2	2	10	4	2	2.4	2.67	2.23	2.4	2.4	1.67	2.29	2.5	2.5	2	6	43	19	18
2	16	6	11	1.5	2.9	2.78	2.38	2.2	2.2	1.67	1.29	2.17	2.17	3	11	40	12	27
2	5	9	8	1.33	1.3	1.33	1.23	1.4	1.4	1.5	1.29	1.33	1.33	2	4	13	7	22
2	6	1	0	1.17	2.1	1.78	1.69	1.3	1.3	1.17	1.29	1.67	1.67	2	5	60	21	15
2	9	5	13	1.58	2.6	2.33	1.92	1.8	1.8	1.83	1.43	2	2	6	11	16	14	27
2	8	6	1	3.08	3.8	3.78	3.38	3.4	3.4	2.67	3.43	2.67	2.67	2	12	25	17	26
2	7	0	0	1.17	2.5	2.78	2.23	2.1	2.1	1.67	1.57	2	2	2	12	43	10	18
2	13	1	1	2	2.3	2.11	2.08	2	2	2	2.14	1.67	1.67	0	12	60	5	22
1	8	5	2	2	2.4	2.11	2.77	3.3	3.3	2.67	2	2.5	2.5	8	11	28	20	22
1	4	4	9	1.33	1.9	1.78	1.38	1.4	1.4	1.33	1.43	1.83	1.83	9	12	33	16	5
2	5	5	4	1.92	2.4	1.89	2.23	1.9	1.9	2	1.29	2.33	2.33	6	4	17	8	15
2	8	6	16	1.17	2.7	2.33	1.92	1.8	1.8	1.5	1.86	2.17	2.17	1	11	7	12	15
2	9	4	6	1.5	2.1	2.67	1.69	1.4	1.4	1	1.86	1.83	1.83	1	10	28	12	16
2	5	6	2	1.33	3.5	4.78	2.77	2.5	2.5	3.33	1	4.67	4.67	1	12	53	7	31
2	12	1	12	2	2.4	2.56	2.15	1.9	1.9	1.5	2.43	3.17	3.17	3	5	3	11	18
2	10	4	20	1.25	2.5	3	2.46	1.7	1.7	2	1.57	2.83	2.83	2	11	33	8	22
2	9	6	16	2.92	2.9	2.89	3.15	3.1	3.1	3.17	3	3.17	3.17	3	12	73	18	26
1	10	6	19	3.5	4.1	3.67	3.31	3.9	3.9	4	3.14	3.17	3.17	7	12	29	19	27
2	0	0	0	1.75	1.7	2.11	1.46	1.6	1.6	1.67	1.43	1.5	1.5	1	5	77	22	29
2	3	9	6	1	1.4	1.67	1.62	1.1	1.1	1.5	1.29	1.5	1.5	1	9	29	9	20
2	9	3	1	1.42	3.3	3.56	2.77	1.7	1.7	1.5	2.71	3.17	3.17	0	11	62	11	21
2	14	7	5	2.5	2.8	3.11	2.92	2.7	2.7	2.67	2.57	2.33	2.33	3	11	38	8	28
2	1	5	0	1.17	1.8	1.44	1.92	1.6	1.6	1.5	1.14	1.67	1.67	4	5	8	12	16
2	11	4	4	1.75	2.5	2.67	2.85	2.3	2.3	2.17	2.29	2.33	2.33	0	12	27	9	29
2	13	6	9	2.42	2.7	4.11	3.46	2.9	2.9	2.67	2.57	3.67	3.67	0	11	34	12	24
2	2	3	0	1.08	1.7	1.33	1.23	1.3	1.3	1	1.29	2	2	1	2	40	9	14
1	7	5	13	1.33	2.3	1.78	1.38	1.4	1.4	1.83	1.14	1.83	1.83	8	6	47	15	16
2	10	5	1	1.33	2	2	1.77	1.8	1.8	1.83	1.71	2.17	2.17	2	11	29	11	18
2	6	6	9	1.75	1.9	2	2	1.6	1.6	1.33	1.86	1.67	1.67	2	5	31	13	12
2	10	4	0	1.83	1.8	1.56	2	1.8	1.8	1.83	1.71	1.83	1.83	6	8	41	14	22
2	16	2	8	1.5	2.8	3.33	2.46	2.4	2.4	2	2.57	2.33	2.33	0	9	42	24	20
2	12	1	2	2.08	2.7	3.22	2.46	3.1	3.1	3.5	3.14	3.67	3.67	5	6	71	18	21
1	16	9	9	2.25	3.9	3.89	4.38	3.7	3.7	3.17	4	3.83	3.83	6	12	29	14	33
2	10	7	1	1	1.8	2	1.54	1.6	1.6	1.33	1.29	2	2	0	3	25	11	17
2	8	7	4	2.08	3	2.78	2.46	2.3	2.3	2.17	2.14	2.5	2.5	0	11	29	21	15
2	16	11	22	3.92	3.8	4	4	3.8	3.8	3.83	3.71	3.5	3.5	3	11	44	9	36
2	14	4	10	3.17	2.9	3	3.38	3.2	3.2	4.33	3.86	3.17	3.17	2	12	83	21	22
2	10	6	0	2.58	3.1	3.44	2.92	3	3	2.83	3.29	2.83	2.83	5	12	55	12	21
2	6	0	0	1	1.5	2	1.77	1.2	1.2	1.67	1.29	2.17	2.17	1	6	20	9	21
2	2	1	1	1.58	2.1	2.22	1.77	2.1	2.1	2.5	1.57	1.83	1.83	2	9	42	8	20
1	10	3	16	1.92	2.1	1.67	2	2.2	2.2	2	1.57	1.83	1.83	7	11	45	5	14
2	16	7	11	4.75	4.6	4.22	4.54	4.8	4.8	4.5	4.14	5	5	5	12	55	5	41
2	1	12	0	2.67	3.3	3.11	3.69	3.3	3.3	4.17	3.43	3.83	3.83	3	12	16	13	24
2	12	2	0	2.08	2.1	2	1.77	2.1	2.1	2	2	2.17	2.17	1	10	51	13	17
2	8	10	1	1.75	2.1	2	1.69	1.8	1.8	1.67	1.57	1.33	1.33	2	11	29	19	16
1	7	4	12	2.42	2.7	2.56	1.85	2.2	2.2	3.5	2	3.33	3.33	10	5	25	14	18
1	5	4	4	1.5	2.5	1.89	1.92	1.3	1.3	1.5	1.71	1.83	1.83	7	9	28	14	16
1	6	6	10	1.58	1.6	1.56	1.62	1.3	1.3	1.33	1.14	1.83	1.83	10	12	13	11	13
2	10	0	0	1.58	2.7	3	2.23	2.3	2.3	1.5	2.43	2.5	2.5	2	6	38	18	18
1	6	1	0	1.25	2.2	2	1.69	1.4	1.4	1.33	1.14	2.17	2.17	9	3	6	17	14
2	11	2	0	1.33	2.3	2.33	1.77	1.6	1.6	1.83	1.29	2.33	2.33	4	12	38	9	31
2	4	0	0	1.25	2	2.89	2.08	1.8	1.8	2.83	1.29	1.67	1.67	1	12	49	13	16
1	8	6	21	3.33	3.6	3.11	3.31	3.8	3.8	2.33	3.14	3.17	3.17	7	11	24	14	35
2	9	3	0	2.42	2.6	2.11	2.69	2.5	2.5	2.33	2.29	2.17	2.17	4	9	40	13	27
1	8	6	16	3.08	2	2.22	2.38	2.4	2.4	3	2.43	2.83	2.83	7	12	58	14	26
2	0	3	0	1.25	1.6	1.22	1.54	1.5	1.5	1.17	1	1.5	1.5	0	7	46	18	23
1	16	6	8	3.17	4.4	3.33	4	3.2	3.2	4.33	3	3.83	3.83	8	12	39	6	24
1	10	6	13	1.92	2.5	1.67	2.38	1.7	1.7	1.83	1.29	2	2	7	9	33	13	21
1	16	12	30	4.25	4.7	4.33	4.92	4.1	4.1	4.83	4.29	4.83	4.83	13	12	77	1	56
2	12	1	3	1.92	3	3.11	2.54	2.1	2.1	2.33	2.57	2.83	2.83	1	9	63	15	29
2	3	1	3	1	2	1.67	1.54	1.4	1.4	1.33	1.14	1.5	1.5	0	6	28	12	14
1	12	7	20	1.25	1.9	2.11	2	1.3	1.3	3.33	1.71	2.17	2.17	10	9	27	14	10
2	13	3	1	2	2.9	3.78	3.31	3.5	3.5	2	2.14	3.33	3.33	0	8	39	12	21
2	0	1	0	1.92	1.7	1.89	1.54	2.1	2.1	2.17	1.86	2.17	2.17	1	11	31	16	22
2	9	6	16	2	2.1	2.11	2.85	2.1	2.1	1.83	2	1.83	1.83	0	9	42	14	28
2	3	3	3	2	2.1	2.22	1.85	2	2	2.17	1.71	2.17	2.17	1	11	30	18	19
2	11	7	12	1.92	3.6	3.78	2.69	3	3	1.83	2.14	3	3	2	10	18	12	22
1	9	3	2	3	3.6	3.22	2.38	3.2	3.2	2.5	3.14	3.33	3.33	7	8	41	11	15
2	4	0	5	3.25	3.7	3.11	2.85	3.5	3.5	2.83	2.29	4.17	4.17	1	10	63	16	18
2	16	4	0	1.33	3.5	1.44	2.23	1.5	1.5	1.17	1	1.67	1.67	1	3	20	9	15
2	15	7	14	2.5	2.7	2.67	2.31	2.4	2.4	2.33	2	2.5	2.5	0	7	20	11	23
1	5	6	18	2.17	2.1	1.89	2.23	2.3	2.3	2.17	2.14	2.83	2.83	13	6	55	10	26
2	8	1	0	1.92	1.7	1.67	1.62	1.5	1.5	1	1.71	1.5	1.5	1	10	57	14	22
2	14	2	0	1.67	3.1	3	3.23	1.6	1.6	3	1.57	3.33	3.33	3	10	55	10	29
2	12	8	10	2.75	3.4	2.56	3.08	2.9	2.9	3	1.43	3.17	3.17	3	12	71	12	29
2	10	4	1	1.67	2.2	2	2.15	2.5	2.5	1.5	2.14	2.17	2.17	2	10	35	14	26
1	10	4	10	1.5	1.9	2.56	1.69	1.4	1.4	1.5	2.43	1.83	1.83	11	11	40	14	11
2	12	2	2	1.25	2.2	2	1.77	1.4	1.4	1.17	1.43	2	2	1	3	19	6	18
2	4	5	0	1.92	2.2	2	1.85	1.9	1.9	1.83	1.71	1.67	1.67	2	9	28	9	14
2	6	2	0	1.25	2.1	2	1.62	1.5	1.5	1.83	1.57	1.67	1.67	0	8	42	12	20
2	5	2	0	1.42	1.8	1.56	1.38	1.4	1.4	2	1.43	2.17	2.17	8	7	28	18	9
1	12	7	11	1.92	2.6	2	2.92	1.6	1.6	1.5	1.29	1.83	1.83	6	12	30	16	29
2	8	6	16	1.83	2	1.89	1.62	1.6	1.6	1.67	2.14	1.5	1.5	0	9	35	16	23
1	12	8	2	1.75	2.2	2.56	1.85	2	2	1.83	1.43	2	2	12	12	19	11	25
1	11	9	15	2.25	2.5	3.22	2.31	2.4	2.4	2.33	1.43	3	3	12	10	15	9	27
2	12	5	14	3.25	3.2	3.33	3.38	3.6	3.6	3.33	2.71	3	3	0	10	61	12	23
2	14	8	9	2.17	2.1	2.33	2.15	2.2	2.2	2.5	1.71	2.17	2.17	1	8	38	18	22
2	7	2	0	1.42	2.4	1.56	2.23	2.2	2.2	1.33	1.86	1.67	1.67	1	5	44	19	31
2	5	2	0	1.08	3.3	2.67	1.69	1.9	1.9	1.17	2.43	2	2	5	11	23	14	18
2	1	1	10	1.83	2.9	3	2.31	1.3	1.3	2.5	1	3	3	6	9	30	21	19
2	12	3	3	1.83	2.3	3.11	2	2.1	2.1	2.17	2	2.17	2.17	1	10	29	12	27
1	9	7	21	3.58	4.1	3	4.15	4.7	4.7	5	4.29	4.83	4.83	15	12	72	0	39
2	4	3	8	1.75	1.6	1.89	1.69	1.7	1.7	1.5	1.29	1.83	1.83	0	7	30	11	15
2	12	4	16	2.25	2.9	3.44	2.69	2.7	2.7	2.17	2.71	3.17	3.17	1	8	48	17	31
2	9	2	0	1.42	2	1.22	1.85	2.2	2.2	1.5	1	2	2	1	7	26	12	21
2	0	0	1	2.25	2.6	3.11	2.85	1.6	1.6	2.17	1.71	2.67	2.67	3	6	41	16	16
2	10	5	11	1.67	2	2	1.92	1.4	1.4	2	2	2	2	2	7	30	12	16
2	0	0	0	1.25	1.8	1.44	1.38	1.2	1.2	1.33	1	1.33	1.33	1	7	38	15	17
2	12	7	13	2	2.7	3	2.85	2.9	2.9	1.17	2.14	2.17	2.17	1	10	42	9	18
2	14	4	4	1.42	1.8	1.78	1.85	1.7	1.7	1.17	1.14	1.67	1.67	1	8	16	10	15
1	12	12	21	2	2.5	1.22	1.77	1.8	1.8	2.67	1.57	2.67	2.67	7	5	27	16	27
2	12	6	0	2.17	2.2	2.56	2.31	1.8	1.8	1.67	2.57	2.33	2.33	1	7	55	11	24
2	7	5	5	3.67	3.5	3.22	3.46	3.3	3.3	1.67	2.43	3	3	5	9	59	19	27
2	12	5	7	2.08	3.5	3.67	3.31	2.9	2.9	2.17	2.57	2.33	2.33	1	11	49	16	20
2	0	0	2	1.25	2.4	1.89	1.62	1.3	1.3	1.5	1.71	1.5	1.5	6	5	27	16	11
2	4	2	0	1.25	1.9	1.33	1.31	1.1	1.1	1.67	1.14	1.5	1.5	6	2	27	16	15
2	10	4	4	2	2.7	2.89	2.23	2.1	2.1	2.33	1.43	2.5	2.5	1	11	35	12	24
2	9	3	3	1.42	2.1	2	1.85	2.2	2.2	1.83	2.29	2.5	2.5	3	11	42	19	29
1	9	6	10	1.33	4.1	3.56	3.62	2.3	2.3	2.17	1.57	3.33	3.33	8	11	35	9	30
2	9	5	6	2.67	2.9	3	2.92	2.9	2.9	2.33	2.43	2.33	2.33	1	11	50	20	22
2	10	6	13	1.67	1.9	2.11	2.08	2.3	2.3	1.83	2	1.67	1.67	0	12	9	14	17
2	11	3	4	1.67	2.8	2.44	2.54	2.6	2.6	2	2.71	2.17	2.17	2	12	38	12	27
2	9	2	3	1.58	1.7	2.22	2.08	2.1	2.1	1.5	1.43	1.83	1.83	3	8	28	12	23
2	4	2	4	1	2	1.78	1.23	1.4	1.4	1	1.14	1.5	1.5	2	7	44	22	17
2	5	3	5	1.67	2.5	1.89	1.77	1.6	1.6	1.5	1.57	2	2	0	4	38	14	15
2	2	0	0	1.67	2.3	2.78	1.69	1.8	1.8	1.83	2.14	2	2	0	7	18	9	16
2	14	7	5	2.17	2.4	3.44	2.54	2.6	2.6	3.33	2.43	2.5	2.5	1	9	58	13	17
1	9	7	16	1.75	2.1	2.22	2.62	1.8	1.8	2.17	1	1.67	1.67	8	10	31	8	21
2	4	2	0	1.75	2.4	2	2	2.2	2.2	1.83	1.71	2	2	0	6	40	14	14
2	10	3	20	2.08	3.1	3.44	2.92	3.4	3.4	2.67	3	2.67	2.67	3	8	62	22	26
1	12	4	15	1.08	2.4	2	2.08	1.5	1.5	2.5	1.71	2.67	2.67	8	3	34	9	23
2	6	5	5	2.08	3.1	2.33	2.54	2.6	2.6	2.17	2.14	3	3	0	3	75	13	20
1	0	0	0	1.5	2.7	3.56	2.54	2.4	2.4	2.83	3.43	2.33	2.33	9	11	89	17	15
2	13	7	9	3.42	4.5	4	4	2.7	2.7	2.33	2.71	3.83	3.83	2	12	65	9	30
2	4	2	1	1.92	2.8	2.44	2.46	2.2	2.2	1.67	1.86	2.17	2.17	2	10	77	19	16
1	8	5	10	2.92	2.1	2	1.85	2	2	2	1.29	2.17	2.17	9	10	21	16	13
2	14	1	12	3.17	3.2	4	3.38	4.2	4.2	2.33	3.14	3.83	3.83	6	10	62	15	20
2	12	3	0	1.58	2.2	2.33	2.85	2.6	2.6	2	1.86	2	2	0	11	39	8	20
1	6	1	4	1.25	1.7	1.89	1.46	1.6	1.6	1.67	1.43	1.5	1.5	7	8	10	19	21
2	7	2	2	1.08	2.1	1.78	1.92	1.5	1.5	1.33	1.29	2	2	3	9	23	9	23
1	3	3	5	1.25	2	1.89	1.46	1.5	1.5	1.83	1.14	2	2	8	8	58	16	24
2	0	0	4	2.5	3.4	3.33	2.69	2.4	2.4	2.5	2.71	3.33	3.33	2	8	41	16	21
2	2	5	0	2.92	2.7	3.56	2.31	2.4	2.4	2.67	2.57	2	2	2	11	33	14	22
2	0	1	0	1.42	2.5	2.56	1.85	2.7	2.7	2.83	2	3.33	3.33	0	9	39	11	19
2	5	1	2	2.83	2.4	2.56	2.23	2.4	2.4	2.67	2.14	2	2	1	7	52	17	15
2	5	4	3	2	2.3	2.44	2.08	2.1	2.1	2.17	2.29	2.17	2.17	7	10	35	7	14
2	8	3	6	2.42	2.2	2.44	2.54	2.3	2.3	2.33	2.29	2.17	2.17	2	12	38	11	24
1	8	4	0	1	2.4	1.33	2	1.2	1.2	1.83	1.29	1.33	1.33	10	4	25	20	12
2	3	1	0	1.08	2.4	2.89	2.08	2.4	2.4	1.83	3	1.33	1.33	2	9	38	15	27
2	12	4	3	1.58	2.2	2.33	2	2.1	2.1	1.67	2.14	1.83	1.83	0	8	50	13	16
2	6	5	14	2.83	3.1	2.56	2.85	2.7	2.7	2.67	2	3.17	3.17	3	9	36	12	15
1	0	4	8	1.25	1.8	1.56	1.23	1.3	1.3	1.17	1.29	1.5	1.5	6	10	24	17	13
2	7	2	4	1	1.7	1.78	1.69	1.5	1.5	1.5	1.14	1.17	1.17	4	11	34	13	18
1	10	6	7	1.42	2.5	3.44	2.23	1.6	1.6	2	2.14	2	2	8	8	36	7	24
1	12	9	22	2.25	2.9	3	3.23	2.1	2.1	2.67	1.29	3.5	3.5	9	10	32	14	17
2	11	6	8	2.42	2.8	3.11	2.46	2.8	2.8	2.83	2.14	2.5	2.5	2	12	85	15	27
2	2	2	2	1.42	2	3.11	2	2.3	2.3	1.17	2	1.83	1.83	4	10	53	17	22
2	12	7	7	1.17	1.9	2.44	2.15	1.6	1.6	2.5	1	2.5	2.5	3	8	38	9	31
2	10	4	0	1.08	1.7	1.11	1.31	1.2	1.2	1.17	1.71	1.5	1.5	3	7	50	5	21
2	9	8	4	1.42	2	1.89	1.85	1.1	1.1	1.17	1	1.5	1.5	0	6	13	9	14
2	10	6	1	1.17	1.8	1.44	1.92	1.3	1.3	1.33	1.57	1.5	1.5	2	3	9	12	20
2	8	4	2	1.17	1.5	2.33	1.15	1.2	1.2	1.17	1.86	1.83	1.83	2	5	23	11	22
2	8	5	9	1.75	3	2.22	2.85	2.2	2.2	2.5	1.71	3	3	3	11	24	12	19
2	5	2	0	2.5	2.5	2.33	2	2.5	2.5	2	2.43	2.5	2.5	3	7	46	15	20
2	9	4	1	1.17	2.4	2.67	1.85	1.5	1.5	1.17	2.14	2	2	2	8	21	11	17
2	10	4	2	1.75	1.9	2.22	2.23	1.9	1.9	1.67	1.43	1.83	1.83	0	11	16	15	18
2	6	0	2	1.42	1.8	1.78	1.23	1.5	1.5	1.5	1	1.67	1.67	1	4	42	20	21
1	8	3	18	3.17	4.4	3.33	4	3.2	3.2	4.33	3	3.83	3.83	7	11	29	5	13
2	11	4	2	1.17	2.7	3.22	2.31	1.9	1.9	2.5	3	2.33	2.33	3	6	34	11	26
2	6	9	8	2.42	2.5	2.33	2.62	2.5	2.5	2.83	2.57	3	3	9	12	45	21	20
2	4	10	3	1.42	1.5	1.44	1.38	1.5	1.5	1.67	1.43	1.33	1.33	1	12	53	21	22
2	3	11	4	1.42	1.5	1.44	1.38	1.5	1.5	1.67	1.43	1.33	1.33	1	12	53	21	22
2	12	3	6	1.92	2	2	2	2.1	2.1	2.33	2.14	2	2	2	12	32	13	17
2	11	6	2	2.58	3	3.33	2.54	2.5	2.5	3.5	2.86	3.17	3.17	0	11	37	15	27
